# Supplementary material for: A semi-automated methodology for finding lipid-related GO terms
Source: Database (Oxford). 2014 Sep 10;2014:bau089. doi: 10.1093/database/bau089 (PMC4160098; doi:10.1093/database/bau089)
Supplement: Supplementary Data [file supp_bau089_Supplementary_-_Comparison_with_ChEBI_query_result.txt]

========================================================================
Data source:
	ChEBI ontology:    http://www.ebi.ac.uk/chebi/downloadsForward.do
	GO-ChEBI relation: Link at the end of abstract Hill et al. Dovetailing biology and chemistry: integrating the Gene Ontology with the ChEBI chemical ontology.
	Our database of lipid-related GO term 
Only "is_a" relationship in ChEBI ontology is used. The ChEBI ontology file contain only parent-child relationship. We obtain ancestor-descendant relationship by calculating the transitive closure of parent-child relationship.

SQL query to find out those GO terms that is associated to the descendants ChEBI terms of CHEBI:18059 (lipid)

========================================================================
CHEBI:18059 generate 740 unique GO terms   (772 before joining the April 2013 version of our database on lipid-related GO term)
584 BP+, 27 BP-, 15 BPun, 107 MF+, 6 MF-, 1 MFun
========================================================================
GO:0036155	BP+	acylglycerol acyl-chain remodeling
GO:0019745	BP+	pentacyclic triterpenoid biosynthetic process
GO:0016127	BP+	sterol catabolic process
GO:0006713	BP+	glucocorticoid catabolic process
GO:0042368	BP+	vitamin D biosynthetic process
GO:2001311	BP+	lysobisphosphatidic acid metabolic process
GO:0016488	BP+	farnesol catabolic process
GO:0006722	BP+	triterpenoid metabolic process
GO:0042616	BP+	paclitaxel metabolic process
GO:0008207	BP+	C21-steroid hormone metabolic process
GO:0001574	BP+	ganglioside biosynthetic process
GO:0043290	BP+	apocarotenoid catabolic process
GO:0032526	BP+	response to retinoic acid
GO:0009103	BP+	lipopolysaccharide biosynthetic process
GO:0043694	BP+	monoterpene catabolic process
GO:0009685	BP+	gibberellin metabolic process
GO:0045443	BP+	juvenile hormone secretion
GO:0033386	BP+	geranylgeranyl diphosphate biosynthetic process
GO:0010263	BP+	tricyclic triterpenoid biosynthetic process
GO:0046246	BP+	terpene biosynthetic process
GO:0033519	BP+	phytyl diphosphate metabolic process
GO:0010686	BP+	tetracyclic triterpenoid biosynthetic process
GO:0046339	BP+	diacylglycerol metabolic process
GO:0034196	BP+	acylglycerol transport
GO:0006640	BP+	monoacylglycerol biosynthetic process
GO:0034638	BP+	phosphatidylcholine catabolic process
GO:0015732	BP+	prostaglandin transport
GO:0006655	BP+	phosphatidylglycerol biosynthetic process
GO:0035238	BP+	vitamin A biosynthetic process
GO:0018266	BP+	GPI anchor biosynthetic process via N-aspartyl-glycosylphosphatidylinositolethanolamine
GO:0015917	BP+	aminophospholipid transport
GO:0006666	BP+	3-keto-sphinganine metabolic process
GO:0035627	BP+	ceramide transport
GO:0016093	BP+	polyprenol metabolic process
GO:0006675	BP+	mannosyl-inositol phosphorylceramide metabolic process
GO:0035934	BP+	corticosterone secretion
GO:0019374	BP+	galactolipid metabolic process
GO:1901926	BP+	cadinene metabolic process
GO:0016103	BP+	diterpenoid catabolic process
GO:0006683	BP+	galactosylceramide catabolic process
GO:0036092	BP+	phosphatidylinositol-3-phosphate biosynthetic process
GO:0019434	BP+	sophorosyloxydocosanoate metabolic process
GO:1901934	BP+	bicyclogermacrene biosynthetic process
GO:0016111	BP+	polyterpenoid metabolic process
GO:0006692	BP+	prostanoid metabolic process
GO:0036109	BP+	alpha-linolenic acid metabolic process
GO:1901942	BP+	(+)-epi-alpha-bisabolol catabolic process
GO:0016119	BP+	carotene metabolic process
GO:0006701	BP+	progesterone biosynthetic process
GO:0046488	BP+	phosphatidylinositol metabolic process
GO:0097041	BP+	phenolic phthiocerol biosynthetic process
GO:0046513	BP+	ceramide biosynthetic process
GO:1900533	BP+	palmitic acid metabolic process
GO:0046864	BP+	isoprenoid transport
GO:1900581	BP+	(17Z)-protosta-17(20),24-dien-3beta-ol biosynthetic process
GO:0050482	BP+	arachidonic acid secretion
GO:1900993	BP+	(-)-secologanin catabolic process
GO:0051121	BP+	hepoxilin metabolic process
GO:1901178	BP+	spheroidene metabolic process
GO:0051502	BP+	diterpene phytoalexin biosynthetic process
GO:1901555	BP+	response to paclitaxel
GO:0051793	BP+	medium-chain fatty acid catabolic process
GO:1901752	BP+	leukotriene A4 catabolic process
GO:0055090	BP+	acylglycerol homeostasis
GO:1901780	BP+	pentalenolactone biosynthetic process
GO:1901814	BP+	astaxanthin catabolic process
GO:0070639	BP+	vitamin D2 metabolic process
GO:1901822	BP+	delta-carotene metabolic process
GO:0070834	BP+	phosphatidylcholine biosynthesis from phosphoryl-ethanolamine via N-dimethylethanolamine phosphate and CDP-N-dimethylethanolamine
GO:1901830	BP+	zeaxanthin bis(beta-D-glucoside) biosynthetic process
GO:0071370	BP+	cellular response to gibberellin stimulus
GO:0071390	BP+	cellular response to ecdysone
GO:0071401	BP+	cellular response to triglyceride
GO:0071768	BP+	mycolic acid biosynthetic process
GO:0046474	BP+	glycerophospholipid biosynthetic process
GO:0036196	BP+	zymosterol metabolic process
GO:0019746	BP+	hopanoid biosynthetic process
GO:1902001	BP+	fatty acid transmembrane transport
GO:0016128	BP+	phytosteroid metabolic process
GO:0006714	BP+	sesquiterpenoid metabolic process
GO:0042369	BP+	vitamin D catabolic process
GO:0030573	BP+	bile acid catabolic process
GO:2001312	BP+	lysobisphosphatidic acid biosynthetic process
GO:0006776	BP+	vitamin A metabolic process
GO:0042617	BP+	paclitaxel biosynthetic process
GO:0008208	BP+	C21-steroid hormone catabolic process
GO:0000038	BP+	very long-chain fatty acid metabolic process
GO:0032310	BP+	prostaglandin secretion
GO:0001575	BP+	globoside metabolic process
GO:0043400	BP+	cortisol secretion
GO:0032570	BP+	response to progesterone stimulus
GO:0009104	BP+	lipopolysaccharide catabolic process
GO:0044539	BP+	long-chain fatty acid import
GO:0009686	BP+	gibberellin biosynthetic process
GO:0045455	BP+	ecdysteroid metabolic process
GO:0033469	BP+	gibberellin 12 metabolic process
GO:0010268	BP+	brassinosteroid homeostasis
GO:0046247	BP+	terpene catabolic process
GO:0010706	BP+	ganglioside biosynthetic process via lactosylceramide
GO:0006489	BP+	dolichyl diphosphate biosynthetic process
GO:0046340	BP+	diacylglycerol catabolic process
GO:0034197	BP+	triglyceride transport
GO:0006641	BP+	triglyceride metabolic process
GO:0034650	BP+	cortisol metabolic process
GO:0006656	BP+	phosphatidylcholine biosynthetic process
GO:0035356	BP+	cellular triglyceride homeostasis
GO:0018267	BP+	GPI anchor biosynthetic process via N-cysteinyl-glycosylphosphatidylinositolethanolamine
GO:0015918	BP+	sterol transport
GO:0006667	BP+	sphinganine metabolic process
GO:0019287	BP+	isopentenyl diphosphate biosynthetic process, mevalonate pathway
GO:0016094	BP+	polyprenol biosynthetic process
GO:0006676	BP+	mannosyl diphosphorylinositol ceramide metabolic process
GO:0035936	BP+	testosterone secretion
GO:0019375	BP+	galactolipid biosynthetic process
GO:1901927	BP+	cadinene catabolic process
GO:0016104	BP+	triterpenoid biosynthetic process
GO:0006684	BP+	sphingomyelin metabolic process
GO:0036100	BP+	leukotriene catabolic process
GO:0019435	BP+	sophorosyloxydocosanoate biosynthetic process
GO:1901935	BP+	beta-caryophyllene metabolic process
GO:0016112	BP+	polyterpenoid biosynthetic process
GO:0006693	BP+	prostaglandin metabolic process
GO:0036148	BP+	phosphatidylglycerol acyl-chain remodeling
GO:1901943	BP+	(+)-epi-alpha-bisabolol biosynthetic process
GO:0016120	BP+	carotene biosynthetic process
GO:0006704	BP+	glucocorticoid biosynthetic process
GO:0090120	BP+	lysosome to ER cholesterol transport
GO:0046490	BP+	isopentenyl diphosphate metabolic process
GO:0046514	BP+	ceramide catabolic process
GO:1900534	BP+	palmitic acid catabolic process
GO:0046865	BP+	terpenoid transport
GO:1900615	BP+	emericellamide A metabolic process
GO:1900994	BP+	(-)-secologanin biosynthetic process
GO:0051122	BP+	hepoxilin biosynthetic process
GO:1901179	BP+	spheroidene catabolic process
GO:1901600	BP+	strigolactone metabolic process
GO:1901753	BP+	leukotriene A4 biosynthetic process
GO:0055091	BP+	phospholipid homeostasis
GO:1901807	BP+	capsanthin metabolic process
GO:0070328	BP+	triglyceride homeostasis
GO:1901815	BP+	astaxanthin biosynthetic process
GO:0070640	BP+	vitamin D3 metabolic process
GO:1901823	BP+	delta-carotene catabolic process
GO:1901831	BP+	all-trans-neoxanthin metabolic process
GO:0071383	BP+	cellular response to steroid hormone stimulus
GO:0071392	BP+	cellular response to estradiol stimulus
GO:0046344	BP+	ecdysteroid catabolic process
GO:0071548	BP+	response to dexamethasone stimulus
GO:0046462	BP+	monoacylglycerol metabolic process
GO:0071938	BP+	vitamin A transport
GO:0046475	BP+	glycerophospholipid catabolic process
GO:0036197	BP+	zymosterol biosynthetic process
GO:0016129	BP+	phytosteroid biosynthetic process
GO:0006715	BP+	farnesol biosynthetic process
GO:0042448	BP+	progesterone metabolic process
GO:0042632	BP+	cholesterol homeostasis
GO:0008211	BP+	glucocorticoid metabolic process
GO:0042904	BP+	9-cis-retinoic acid biosynthetic process
GO:0032323	BP+	lipoate catabolic process
GO:0001576	BP+	globoside biosynthetic process
GO:0043611	BP+	isoprene metabolic process
GO:0032782	BP+	bile acid secretion
GO:0009106	BP+	lipoate metabolic process
GO:0033331	BP+	ent-kaurene metabolic process
GO:0009737	BP+	response to abscisic acid stimulus
GO:0045456	BP+	ecdysteroid biosynthetic process
GO:0033470	BP+	gibberellin 12 biosynthetic process
GO:0046248	BP+	alpha-pinene biosynthetic process
GO:0033521	BP+	phytyl diphosphate biosynthetic process
GO:0010707	BP+	globoside biosynthetic process via lactosylceramide
GO:0006505	BP+	GPI anchor metabolic process
GO:0046341	BP+	CDP-diacylglycerol metabolic process
GO:0034201	BP+	response to oleic acid
GO:0006644	BP+	phospholipid metabolic process
GO:0034651	BP+	cortisol biosynthetic process
GO:0015909	BP+	long-chain fatty acid transport
GO:0006658	BP+	phosphatidylserine metabolic process
GO:0035376	BP+	sterol import
GO:0018268	BP+	GPI anchor biosynthetic process via N-glycyl-glycosylphosphatidylinositolethanolamine
GO:0015920	BP+	lipopolysaccharide transport
GO:0006668	BP+	sphinganine-1-phosphate metabolic process
GO:0019288	BP+	isopentenyl diphosphate biosynthetic process, mevalonate-independent pathway
GO:0016095	BP+	polyprenol catabolic process
GO:0006677	BP+	glycosylceramide metabolic process
GO:0035938	BP+	estradiol secretion
GO:0019376	BP+	galactolipid catabolic process
GO:1901928	BP+	cadinene biosynthetic process
GO:0016105	BP+	triterpenoid catabolic process
GO:0006685	BP+	sphingomyelin catabolic process
GO:0036101	BP+	leukotriene B4 catabolic process
GO:0019436	BP+	sophorosyloxydocosanoate catabolic process
GO:1901936	BP+	beta-caryophyllene catabolic process
GO:0016113	BP+	polyterpenoid catabolic process
GO:0006694	BP+	steroid biosynthetic process
GO:0036149	BP+	phosphatidylinositol acyl-chain remodeling
GO:0019638	BP+	6-hydroxycineole metabolic process
GO:1901944	BP+	miltiradiene metabolic process
GO:0016121	BP+	carotene catabolic process
GO:0006705	BP+	mineralocorticoid biosynthetic process
GO:0090156	BP+	cellular sphingolipid homeostasis
GO:0046493	BP+	lipid A metabolic process
GO:0097092	BP+	polyacyltrehalose metabolic process
GO:0046519	BP+	sphingoid metabolic process
GO:1900535	BP+	palmitic acid biosynthetic process
GO:0046866	BP+	tetraterpenoid transport
GO:1900616	BP+	emericellamide A catabolic process
GO:1901172	BP+	phytoene metabolic process
GO:0051384	BP+	response to glucocorticoid stimulus
GO:1901180	BP+	spheroidene biosynthetic process
GO:0051761	BP+	sesquiterpene metabolic process
GO:1901601	BP+	strigolactone biosynthetic process
GO:0051872	BP+	sphingosine catabolic process
GO:1901754	BP+	vitamin D3 catabolic process
GO:0055092	BP+	sterol homeostasis
GO:1901808	BP+	capsanthin catabolic process
GO:0070508	BP+	cholesterol import
GO:1901816	BP+	beta-zeacarotene metabolic process
GO:0070641	BP+	vitamin D4 metabolic process
GO:1901824	BP+	delta-carotene biosynthetic process
GO:1901832	BP+	all-trans-neoxanthin catabolic process
GO:0071384	BP+	cellular response to corticosteroid stimulus
GO:0071393	BP+	cellular response to progesterone stimulus
GO:0071549	BP+	cellular response to dexamethasone stimulus
GO:0046463	BP+	acylglycerol biosynthetic process
GO:0071939	BP+	vitamin A import
GO:0046476	BP+	glycosylceramide biosynthetic process
GO:0006706	BP+	steroid catabolic process
GO:0036314	BP+	response to sterol
GO:0016130	BP+	phytosteroid catabolic process
GO:0006716	BP+	juvenile hormone metabolic process
GO:0031161	BP+	phosphatidylinositol catabolic process
GO:0008202	BP+	steroid metabolic process
GO:0042701	BP+	progesterone secretion
GO:0031960	BP+	response to corticosteroid stimulus
GO:0008212	BP+	mineralocorticoid metabolic process
GO:0001516	BP+	prostaglandin biosynthetic process
GO:0042905	BP+	9-cis-retinoic acid metabolic process
GO:0032341	BP+	aldosterone metabolic process
GO:0008611	BP+	ether lipid biosynthetic process
GO:0001579	BP+	medium-chain fatty acid transport
GO:0043612	BP+	isoprene biosynthetic process
GO:0009107	BP+	lipoate biosynthetic process
GO:0002138	BP+	retinoic acid biosynthetic process
GO:0045017	BP+	glycerolipid biosynthetic process
GO:0033332	BP+	ent-kaurene biosynthetic process
GO:0009739	BP+	response to gibberellin stimulus
GO:0045457	BP+	ecdysteroid secretion
GO:0033488	BP+	cholesterol biosynthetic process via 24,25-dihydrolanosterol
GO:0046249	BP+	alpha-pinene catabolic process
GO:0033559	BP+	unsaturated fatty acid metabolic process
GO:0010746	BP+	regulation of plasma membrane long-chain fatty acid transport
GO:0006506	BP+	GPI anchor biosynthetic process
GO:0046342	BP+	CDP-diacylglycerol catabolic process
GO:0034203	BP+	glycolipid translocation
GO:0006646	BP+	phosphatidylethanolamine biosynthetic process
GO:0034653	BP+	retinoic acid catabolic process
GO:0015910	BP+	peroxisomal long-chain fatty acid import
GO:0006659	BP+	phosphatidylserine biosynthetic process
GO:0018269	BP+	GPI anchor biosynthetic process via N-seryl-glycosylphosphatidylinositolethanolamine
GO:0015921	BP+	lipopolysaccharide export
GO:0006669	BP+	sphinganine-1-phosphate biosynthetic process
GO:0016098	BP+	monoterpenoid metabolic process
GO:0006678	BP+	glucosylceramide metabolic process
GO:0035941	BP+	androstenedione secretion
GO:0019377	BP+	glycolipid catabolic process
GO:1901929	BP+	alpha-copaene metabolic process
GO:0016106	BP+	sesquiterpenoid biosynthetic process
GO:0006686	BP+	sphingomyelin biosynthetic process
GO:0036102	BP+	leukotriene B4 metabolic process
GO:1901937	BP+	beta-caryophyllene biosynthetic process
GO:0016114	BP+	terpenoid biosynthetic process
GO:0006695	BP+	cholesterol biosynthetic process
GO:0036150	BP+	phosphatidylserine acyl-chain remodeling
GO:0019639	BP+	6-hydroxycineole catabolic process
GO:1901945	BP+	miltiradiene catabolic process
GO:0016122	BP+	xanthophyll metabolic process
GO:0046503	BP+	glycerolipid catabolic process
GO:0097093	BP+	polyacyltrehalose biosynthetic process
GO:0046520	BP+	sphingoid biosynthetic process
GO:1900555	BP+	emericellamide metabolic process
GO:0046867	BP+	carotenoid transport
GO:1900617	BP+	emericellamide A biosynthetic process
GO:1901173	BP+	phytoene catabolic process
GO:0051385	BP+	response to mineralocorticoid stimulus
GO:1901344	BP+	response to leptomycin B
GO:0051762	BP+	sesquiterpene biosynthetic process
GO:0051874	BP+	sphinganine-1-phosphate catabolic process
GO:1901755	BP+	vitamin D3 biosynthetic process
GO:0060556	BP+	regulation of vitamin D biosynthetic process
GO:1901809	BP+	capsanthin biosynthetic process
GO:1901817	BP+	beta-zeacarotene catabolic process
GO:0070642	BP+	vitamin D5 metabolic process
GO:1901825	BP+	zeaxanthin metabolic process
GO:0071222	BP+	cellular response to lipopolysaccharide
GO:0071385	BP+	cellular response to glucocorticoid stimulus
GO:0071394	BP+	cellular response to testosterone stimulus
GO:0071602	BP+	phytosphingosine biosynthetic process
GO:0046464	BP+	acylglycerol catabolic process
GO:0072573	BP+	tolerance induction to lipopolysaccharide
GO:0046477	BP+	glycosylceramide catabolic process
GO:1901946	BP+	miltiradiene biosynthetic process
GO:0016123	BP+	xanthophyll biosynthetic process
GO:0006707	BP+	cholesterol catabolic process
GO:0036315	BP+	cellular response to sterol
GO:2001302	BP+	lipoxin A4 metabolic process
GO:0016131	BP+	brassinosteroid metabolic process
GO:0006718	BP+	juvenile hormone biosynthetic process
GO:0008203	BP+	cholesterol metabolic process
GO:0042758	BP+	long-chain fatty acid catabolic process
GO:0008299	BP+	isoprenoid biosynthetic process
GO:0001523	BP+	retinoid metabolic process
GO:0043048	BP+	dolichyl monophosphate biosynthetic process
GO:0032342	BP+	aldosterone biosynthetic process
GO:0008653	BP+	lipopolysaccharide metabolic process
GO:0043613	BP+	isoprene catabolic process
GO:0033073	BP+	pinene metabolic process
GO:0009240	BP+	isopentenyl diphosphate biosynthetic process
GO:0045332	BP+	phospholipid translocation
GO:0033344	BP+	cholesterol efflux
GO:0009741	BP+	response to brassinosteroid stimulus
GO:0045487	BP+	gibberellin catabolic process
GO:0033489	BP+	cholesterol biosynthetic process via desmosterol
GO:0010336	BP+	gibberellic acid homeostasis
GO:0046250	BP+	limonene biosynthetic process
GO:0033574	BP+	response to testosterone stimulus
GO:0010747	BP+	positive regulation of plasma membrane long-chain fatty acid transport
GO:0006647	BP+	phosphatidyl-N-monomethylethanolamine biosynthetic process
GO:0034670	BP+	chemotaxis to arachidonic acid
GO:0015911	BP+	plasma membrane long-chain fatty acid transport
GO:0006660	BP+	phosphatidylserine catabolic process
GO:0035382	BP+	sterol transmembrane transport
GO:0018270	BP+	GPI anchor biosynthetic process via N-alanyl-glycosylphosphatidylinositolethanolamine
GO:0016024	BP+	CDP-diacylglycerol biosynthetic process
GO:0006670	BP+	sphingosine metabolic process
GO:0019347	BP+	GDP-alpha-D-mannosylchitobiosyldiphosphodolichol biosynthetic process
GO:1901833	BP+	all-trans-neoxanthin biosynthetic process
GO:0016099	BP+	monoterpenoid biosynthetic process
GO:0006679	BP+	glucosylceramide biosynthetic process
GO:0035942	BP+	dehydroepiandrosterone secretion
GO:0019383	BP+	(+)-camphor catabolic process
GO:1901930	BP+	alpha-copaene catabolic process
GO:0016107	BP+	sesquiterpenoid catabolic process
GO:0006687	BP+	glycosphingolipid metabolic process
GO:0036103	BP+	Kdo2-lipid A metabolic process
GO:1901938	BP+	(-)-exo-alpha-bergamotene metabolic process
GO:0016115	BP+	terpenoid catabolic process
GO:0006696	BP+	ergosterol biosynthetic process
GO:0036151	BP+	phosphatidylcholine acyl-chain remodeling
GO:0019741	BP+	pentacyclic triterpenoid catabolic process
GO:0046478	BP+	lactosylceramide metabolic process
GO:0046505	BP+	sulfolipid metabolic process
GO:0097251	BP+	leukotriene B4 biosynthetic process
GO:0046521	BP+	sphingoid catabolic process
GO:1900556	BP+	emericellamide catabolic process
GO:1900810	BP+	helvolic acid metabolic process
GO:1901174	BP+	phytoene biosynthetic process
GO:0051412	BP+	response to corticosterone stimulus
GO:0051763	BP+	sesquiterpene catabolic process
GO:0051977	BP+	lysophospholipid transport
GO:1901759	BP+	beta-L-Ara4N-lipid A metabolic process
GO:0060557	BP+	positive regulation of vitamin D biosynthetic process
GO:1901810	BP+	beta-carotene metabolic process
GO:1901818	BP+	beta-zeacarotene biosynthetic process
GO:1901826	BP+	zeaxanthin catabolic process
GO:0071299	BP+	cellular response to vitamin A
GO:0071386	BP+	cellular response to corticosterone stimulus
GO:0071397	BP+	cellular response to cholesterol
GO:0071716	BP+	leukotriene transport
GO:0046465	BP+	dolichyl diphosphate metabolic process
GO:1901947	BP+	5alpha,9alpha,10beta-labda-8(20),13-dien-15-yl diphosphate metabolic process
GO:0016124	BP+	xanthophyll catabolic process
GO:0006708	BP+	ecdysone catabolic process
GO:0030148	BP+	sphingolipid biosynthetic process
GO:2001303	BP+	lipoxin A4 biosynthetic process
GO:0016132	BP+	brassinosteroid biosynthetic process
GO:0006719	BP+	juvenile hormone catabolic process
GO:0042572	BP+	retinol metabolic process
GO:0008204	BP+	ergosterol metabolic process
GO:0042759	BP+	long-chain fatty acid biosynthetic process
GO:0032048	BP+	cardiolipin metabolic process
GO:0008300	BP+	isoprenoid catabolic process
GO:0032343	BP+	aldosterone catabolic process
GO:0008654	BP+	phospholipid biosynthetic process
GO:0001676	BP+	long-chain fatty acid metabolic process
GO:0043651	BP+	linoleic acid metabolic process
GO:0033074	BP+	pinene catabolic process
GO:0009245	BP+	lipid A biosynthetic process
GO:0045337	BP+	farnesyl diphosphate biosynthetic process
GO:0033383	BP+	geranyl diphosphate metabolic process
GO:0033490	BP+	cholesterol biosynthetic process via lathosterol
GO:0010683	BP+	tricyclic triterpenoid metabolic process
GO:0046251	BP+	limonene catabolic process
GO:0033700	BP+	phospholipid efflux
GO:0034478	BP+	phosphatidylglycerol catabolic process
GO:0006650	BP+	glycerophospholipid metabolic process
GO:0035075	BP+	response to ecdysone
GO:0006661	BP+	phosphatidylinositol biosynthetic process
GO:0035440	BP+	tuberculosinol biosynthetic process
GO:0018867	BP+	alpha-pinene metabolic process
GO:0016090	BP+	prenol metabolic process
GO:0006671	BP+	phytosphingosine metabolic process
GO:0035931	BP+	mineralocorticoid secretion
GO:0019348	BP+	dolichol metabolic process
GO:1901864	BP+	capsorubin metabolic process
GO:0016100	BP+	monoterpenoid catabolic process
GO:0006680	BP+	glucosylceramide catabolic process
GO:0035943	BP+	estrone secretion
GO:0019408	BP+	dolichol biosynthetic process
GO:1901931	BP+	alpha-copaene biosynthetic process
GO:0016108	BP+	tetraterpenoid metabolic process
GO:0006688	BP+	glycosphingolipid biosynthetic process
GO:0036104	BP+	Kdo2-lipid A biosynthetic process
GO:1901939	BP+	(-)-exo-alpha-bergamotene catabolic process
GO:0016116	BP+	carotenoid metabolic process
GO:0006697	BP+	ecdysone biosynthetic process
GO:0036152	BP+	phosphatidylethanolamine acyl-chain remodeling
GO:0019742	BP+	pentacyclic triterpenoid metabolic process
GO:0046479	BP+	glycosphingolipid catabolic process
GO:0046506	BP+	sulfolipid biosynthetic process
GO:1900557	BP+	emericellamide biosynthetic process
GO:1900811	BP+	helvolic acid catabolic process
GO:1901175	BP+	lycopene metabolic process
GO:0051413	BP+	response to cortisone stimulus
GO:1901539	BP+	ent-pimara-8(14),15-diene metabolic process
GO:1901625	BP+	cellular response to ergosterol
GO:1901760	BP+	beta-L-Ara4N-lipid A biosynthetic process
GO:0061370	BP+	testosterone biosynthetic process
GO:1901811	BP+	beta-carotene catabolic process
GO:1901819	BP+	alpha-zeacarotene metabolic process
GO:0070723	BP+	response to cholesterol
GO:1901827	BP+	zeaxanthin biosynthetic process
GO:0071300	BP+	cellular response to retinoic acid
GO:0071387	BP+	cellular response to cortisol stimulus
GO:0071398	BP+	cellular response to fatty acid
GO:0071717	BP+	thromboxane transport
GO:0046468	BP+	phosphatidyl-N-monomethylethanolamine metabolic process
GO:0036153	BP+	triglyceride acyl-chain remodeling
GO:0019743	BP+	hopanoid catabolic process
GO:1901948	BP+	5alpha,9alpha,10beta-labda-8(20),13-dien-15-yl diphosphate catabolic process
GO:0016125	BP+	sterol metabolic process
GO:0006709	BP+	progesterone catabolic process
GO:0042214	BP+	terpene metabolic process
GO:0030149	BP+	sphingolipid catabolic process
GO:2001304	BP+	lipoxin B4 metabolic process
GO:0016133	BP+	brassinosteroid catabolic process
GO:0006720	BP+	isoprenoid metabolic process
GO:0042573	BP+	retinoic acid metabolic process
GO:0031524	BP+	menthol metabolic process
GO:0008205	BP+	ecdysone metabolic process
GO:0042760	BP+	very long-chain fatty acid catabolic process
GO:0032049	BP+	cardiolipin biosynthetic process
GO:0001572	BP+	lactosylceramide biosynthetic process
GO:0043288	BP+	apocarotenoid metabolic process
GO:0032355	BP+	response to estradiol stimulus
GO:0043692	BP+	monoterpene metabolic process
GO:0033189	BP+	response to vitamin A
GO:0009247	BP+	glycolipid biosynthetic process
GO:0045338	BP+	farnesyl diphosphate metabolic process
GO:0033384	BP+	geranyl diphosphate biosynthetic process
GO:0010142	BP+	farnesyl diphosphate biosynthetic process, mevalonate pathway
GO:0010684	BP+	tricyclic triterpenoid catabolic process
GO:0046337	BP+	phosphatidylethanolamine metabolic process
GO:0034014	BP+	response to triglyceride
GO:0006636	BP+	unsaturated fatty acid biosynthetic process
GO:0006651	BP+	diacylglycerol biosynthetic process
GO:0006664	BP+	glycolipid metabolic process
GO:0018882	BP+	(+)-camphor metabolic process
GO:0016091	BP+	prenol biosynthetic process
GO:0006672	BP+	ceramide metabolic process
GO:0035932	BP+	aldosterone secretion
GO:0019369	BP+	arachidonic acid metabolic process
GO:1901865	BP+	capsorubin catabolic process
GO:0016101	BP+	diterpenoid metabolic process
GO:0006681	BP+	galactosylceramide metabolic process
GO:0035965	BP+	cardiolipin acyl-chain remodeling
GO:0019432	BP+	triglyceride biosynthetic process
GO:1901932	BP+	bicyclogermacrene metabolic process
GO:0016109	BP+	tetraterpenoid biosynthetic process
GO:0006689	BP+	ganglioside catabolic process
GO:0036107	BP+	4-amino-4-deoxy-alpha-L-arabinopyranosyl undecaprenyl phosphate metabolic process
GO:1901940	BP+	(-)-exo-alpha-bergamotene biosynthetic process
GO:0016117	BP+	carotenoid biosynthetic process
GO:0006699	BP+	bile acid biosynthetic process
GO:0072750	BP+	cellular response to leptomycin B
GO:0046485	BP+	ether lipid metabolic process
GO:0097036	BP+	regulation of plasma membrane sterol distribution
GO:0046511	BP+	sphinganine biosynthetic process
GO:0097307	BP+	response to farnesol
GO:1900579	BP+	(17Z)-protosta-17(20),24-dien-3beta-ol metabolic process
GO:0048252	BP+	lauric acid metabolic process
GO:1900812	BP+	helvolic acid biosynthetic process
GO:0050992	BP+	dimethylallyl diphosphate biosynthetic process
GO:1901176	BP+	lycopene catabolic process
GO:0051414	BP+	response to cortisol stimulus
GO:1901540	BP+	ent-pimara-8(14),15-diene catabolic process
GO:0051791	BP+	medium-chain fatty acid metabolic process
GO:0051999	BP+	mannosyl-inositol phosphorylceramide biosynthetic process
GO:1901778	BP+	pentalenolactone metabolic process
GO:1901812	BP+	beta-carotene biosynthetic process
GO:0070542	BP+	response to fatty acid
GO:1901820	BP+	alpha-zeacarotene catabolic process
GO:0070832	BP+	phosphatidylcholine biosynthesis from phosphoryl-ethanolamine via N-dimethylethanolamine phosphate and CDP-choline
GO:1901828	BP+	zeaxanthin bis(beta-D-glucoside) metabolic process
GO:0071305	BP+	cellular response to vitamin D
GO:0071388	BP+	cellular response to cortisone stimulus
GO:0071399	BP+	cellular response to linoleic acid
GO:0046376	BP+	GDP-alpha-D-mannosylchitobiosyldiphosphodolichol metabolic process
GO:0046470	BP+	phosphatidylcholine metabolic process
GO:0036154	BP+	diacylglycerol acyl-chain remodeling
GO:0019744	BP+	hopanoid metabolic process
GO:1901949	BP+	5alpha,9alpha,10beta-labda-8(20),13-dien-15-yl diphosphate biosynthetic process
GO:0016126	BP+	sterol biosynthetic process
GO:0006712	BP+	mineralocorticoid catabolic process
GO:0042359	BP+	vitamin D metabolic process
GO:0030301	BP+	cholesterol transport
GO:2001306	BP+	lipoxin B4 biosynthetic process
GO:0016487	BP+	farnesol metabolic process
GO:0006721	BP+	terpenoid metabolic process
GO:0042574	BP+	retinal metabolic process
GO:0031525	BP+	menthol biosynthetic process
GO:0008206	BP+	bile acid metabolic process
GO:0042761	BP+	very long-chain fatty acid biosynthetic process
GO:0001573	BP+	ganglioside metabolic process
GO:0043289	BP+	apocarotenoid biosynthetic process
GO:0032496	BP+	response to lipopolysaccharide
GO:0043693	BP+	monoterpene biosynthetic process
GO:0033280	BP+	response to vitamin D
GO:0009395	BP+	phospholipid catabolic process
GO:0045339	BP+	farnesyl diphosphate catabolic process
GO:0033385	BP+	geranylgeranyl diphosphate metabolic process
GO:0046211	BP+	(+)-camphor biosynthetic process
GO:0010685	BP+	tetracyclic triterpenoid metabolic process
GO:0046338	BP+	phosphatidylethanolamine catabolic process
GO:0006639	BP+	acylglycerol metabolic process
GO:0034633	BP+	retinol transport
GO:0006653	BP+	1,2-diacyl-sn-glycero-3-phosphocholine metabolic process
GO:0018265	BP+	GPI anchor biosynthetic process via N-asparaginyl-glycosylphosphatidylinositolethanolamine
GO:0015914	BP+	phospholipid transport
GO:0006665	BP+	sphingolipid metabolic process
GO:0018923	BP+	limonene metabolic process
GO:0016092	BP+	prenol catabolic process
GO:0006673	BP+	inositolphosphoceramide metabolic process
GO:0035933	BP+	glucocorticoid secretion
GO:0019370	BP+	leukotriene biosynthetic process
GO:1901866	BP+	capsorubin biosynthetic process
GO:0016102	BP+	diterpenoid biosynthetic process
GO:0006682	BP+	galactosylceramide biosynthetic process
GO:0019433	BP+	triglyceride catabolic process
GO:1901933	BP+	bicyclogermacrene catabolic process
GO:0016110	BP+	tetraterpenoid catabolic process
GO:0006691	BP+	leukotriene metabolic process
GO:0036108	BP+	4-amino-4-deoxy-alpha-L-arabinopyranosyl undecaprenyl phosphate biosynthetic process
GO:1901941	BP+	(+)-epi-alpha-bisabolol metabolic process
GO:0016118	BP+	carotenoid catabolic process
GO:0006700	BP+	C21-steroid hormone biosynthetic process
GO:0080003	BP+	thalianol metabolic process
GO:0046486	BP+	glycerolipid metabolic process
GO:0097040	BP+	phthiocerol biosynthetic process
GO:0046512	BP+	sphingosine biosynthetic process
GO:0097308	BP+	cellular response to farnesol
GO:0046836	BP+	glycolipid transport
GO:1900580	BP+	(17Z)-protosta-17(20),24-dien-3beta-ol catabolic process
GO:0048545	BP+	response to steroid hormone stimulus
GO:1900992	BP+	(-)-secologanin metabolic process
GO:0050993	BP+	dimethylallyl diphosphate metabolic process
GO:1901177	BP+	lycopene biosynthetic process
GO:0051501	BP+	diterpene phytoalexin metabolic process
GO:1901541	BP+	ent-pimara-8(14),15-diene biosynthetic process
GO:0051792	BP+	medium-chain fatty acid biosynthetic process
GO:1901751	BP+	leukotriene A4 metabolic process
GO:0055089	BP+	fatty acid homeostasis
GO:1901779	BP+	pentalenolactone catabolic process
GO:0070292	BP+	N-acylphosphatidylethanolamine metabolic process
GO:1901813	BP+	astaxanthin metabolic process
GO:0070543	BP+	response to linoleic acid
GO:1901821	BP+	alpha-zeacarotene biosynthetic process
GO:0070833	BP+	phosphatidylcholine biosynthesis from phosphoryl-ethanolamine via CDP-N-methylethanolamine
GO:1901829	BP+	zeaxanthin bis(beta-D-glucoside) catabolic process
GO:0071367	BP+	cellular response to brassinosteroid stimulus
GO:0071389	BP+	cellular response to mineralocorticoid stimulus
GO:0071400	BP+	cellular response to oleic acid
GO:0046457	BP+	prostanoid biosynthetic process
GO:0071767	BP+	mycolic acid metabolic process
GO:0046471	BP+	phosphatidylglycerol metabolic process
GO:0019606	BP-	2-oxobutyrate catabolic process
GO:0046459	BP-	short-chain fatty acid metabolic process
GO:0015908	BP-	fatty acid transport
GO:0019626	BP-	short-chain fatty acid catabolic process
GO:0097089	BP-	methyl-branched fatty acid metabolic process
GO:0030645	BP-	glucose catabolic process to butyrate
GO:0000954	BP-	methionine catabolic process to 3-methylthiopropanoate
GO:0044581	BP-	butyryl-CoA catabolic process to butyrate
GO:0046358	BP-	butyrate biosynthetic process
GO:2001132	BP-	methane biosynthetic process from 3-(methylthio)propionic acid
GO:0046359	BP-	butyrate catabolic process
GO:0006631	BP-	fatty acid metabolic process
GO:0019541	BP-	propionate metabolic process
GO:0046360	BP-	2-oxobutyrate biosynthetic process
GO:0010123	BP-	acetate catabolic process to butyrate, ethanol, acetone and butanol
GO:0006633	BP-	fatty acid biosynthetic process
GO:0015912	BP-	short-chain fatty acid transport
GO:0019542	BP-	propionate biosynthetic process
GO:0051790	BP-	short-chain fatty acid biosynthetic process
GO:0046361	BP-	2-oxobutyrate metabolic process
GO:0033508	BP-	glutamate catabolic process to butyrate
GO:0015913	BP-	short-chain fatty acid import
GO:0019543	BP-	propionate catabolic process
GO:0009062	BP-	fatty acid catabolic process
GO:0033509	BP-	glutamate catabolic process to propionate
GO:0015730	BP-	propanoate transport
GO:0019605	BP-	butyrate metabolic process
GO:0042893	BPun	polymyxin transport
GO:0033306	BPun	phytol metabolic process
GO:0006070	BPun	octanol metabolic process
GO:0018953	BPun	p-cymene metabolic process
GO:0033311	BPun	chlorophyll a biosynthetic process via phytyl diphosphate
GO:0033520	BPun	phytol biosynthetic process
GO:0035929	BPun	steroid hormone secretion
GO:0019334	BPun	p-cymene catabolic process
GO:0019458	BPun	methionine catabolic process via 2-oxobutanoate
GO:0035930	BPun	corticosteroid hormone secretion
GO:0072730	BPun	response to papulacandin B
GO:0070689	BPun	L-threonine catabolic process to propionate
GO:0046171	BPun	octanol biosynthetic process
GO:0072731	BPun	cellular response to papulacandin B
GO:0046172	BPun	octanol catabolic process
GO:1901981	MF+	phosphatidylinositol phosphate binding
GO:0030342	MF+	1-alpha,25-dihydroxyvitamin D3 24-hydroxylase activity
GO:0032266	MF+	phosphatidylinositol-3-phosphate binding
GO:0008508	MF+	bile acid:sodium symporter activity
GO:0001876	MF+	lipoarabinomannan binding
GO:0005502	MF+	11-cis retinal binding
GO:0015247	MF+	aminophospholipid transporter activity
GO:0070300	MF+	phosphatidic acid binding
GO:0016509	MF+	long-chain-3-hydroxyacyl-CoA dehydrogenase activity
GO:0031956	MF+	medium-chain fatty acid-CoA ligase activity
GO:0008525	MF+	phosphatidylcholine transporter activity
GO:0001877	MF+	lipoarabinomannan receptor activity
GO:0004883	MF+	glucocorticoid receptor activity
GO:0005503	MF+	all-trans retinal binding
GO:0015248	MF+	sterol transporter activity
GO:0035727	MF+	lysophosphatidic acid binding
GO:0050543	MF+	icosatetraenoic acid binding
GO:0051738	MF+	xanthophyll binding
GO:0051861	MF+	glycolipid binding
GO:0070915	MF+	lysophosphatidic acid receptor activity
GO:0019840	MF+	isoprenoid binding
GO:1990050	MF+	phosphatidic acid transporter activity
GO:0016918	MF+	retinal binding
GO:0008142	MF+	oxysterol binding
GO:0031957	MF+	very long-chain fatty acid-CoA ligase activity
GO:0008526	MF+	phosphatidylinositol transporter activity
GO:0001972	MF+	retinoic acid binding
GO:0004884	MF+	ecdysteroid hormone receptor activity
GO:0010314	MF+	phosphatidylinositol-5-phosphate binding
GO:0005504	MF+	fatty acid binding
GO:0015483	MF+	long-chain fatty acid transporting porin activity
GO:0017082	MF+	mineralocorticoid receptor activity
GO:0035755	MF+	cardiolipin hydrolase activity
GO:0050544	MF+	arachidonic acid binding
GO:0070991	MF+	medium-chain-acyl-CoA dehydrogenase activity
GO:0019841	MF+	retinol binding
GO:0042497	MF+	triacyl lipopeptide binding
GO:0032934	MF+	sterol binding
GO:0005324	MF+	long-chain fatty acid transporter activity
GO:0010331	MF+	gibberellin binding
GO:0005543	MF+	phospholipid binding
GO:0015485	MF+	cholesterol binding
GO:0017089	MF+	glycolipid transporter activity
GO:0090411	MF+	brassinosteroid binding
GO:0050646	MF+	5-oxo-6E,8Z,11Z,14Z-icosatetraenoic acid binding
GO:1901611	MF+	phosphatidylglycerol binding
GO:0070538	MF+	oleic acid binding
GO:0019992	MF+	diacylglycerol binding
GO:0042498	MF+	diacyl lipopeptide binding
GO:0031210	MF+	phosphatidylcholine binding
GO:0031963	MF+	cortisol receptor activity
GO:0001632	MF+	leukotriene B4 receptor activity
GO:0003707	MF+	steroid hormone receptor activity
GO:0005496	MF+	steroid binding
GO:0005545	MF+	1-phosphatidylinositol binding
GO:0034235	MF+	GPI anchor binding
GO:0015552	MF+	propionate transmembrane transporter activity
GO:0017099	MF+	very-long-chain-acyl-CoA dehydrogenase activity
GO:0090440	MF+	abscisic acid transporter activity
GO:0046876	MF+	3,4-didehydroretinal binding
GO:0050647	MF+	5-hydroxy-6E,8Z,11Z,14Z-icosatetraenoic acid binding
GO:1901480	MF+	oleate transporter activity
GO:1901612	MF+	cardiolipin binding
GO:0070539	MF+	linoleic acid binding
GO:0038036	MF+	sphingosine-1-phosphate receptor activity
GO:0031405	MF+	lipoic acid binding
GO:0001530	MF+	lipopolysaccharide binding
GO:0043208	MF+	glycosphingolipid binding
GO:0003708	MF+	retinoic acid receptor activity
GO:0005499	MF+	vitamin D binding
GO:0005546	MF+	phosphatidylinositol-4,5-bisphosphate binding
GO:0015125	MF+	bile acid transmembrane transporter activity
GO:0015635	MF+	short-chain fatty acid transporter activity
GO:0017127	MF+	cholesterol transporter activity
GO:0097001	MF+	ceramide binding
GO:0046624	MF+	sphingolipid transporter activity
GO:0047474	MF+	long-chain fatty acid luciferin component ligase activity
GO:0050648	MF+	5(S)-hydroxyperoxy-6E,8Z,11Z,14Z-icosatetraenoic acid binding
GO:0051978	MF+	lysophospholipid transporter activity
GO:0070540	MF+	stearic acid binding
GO:0008429	MF+	phosphatidylethanolamine binding
GO:0008922	MF+	long-chain fatty acid [acyl-carrier-protein] ligase activity
GO:0001786	MF+	phosphatidylserine binding
GO:0005500	MF+	juvenile hormone binding
GO:0005547	MF+	phosphatidylinositol-3,4,5-trisphosphate binding
GO:0015221	MF+	lipopolysaccharide transmembrane transporter activity
GO:0034632	MF+	retinol transporter activity
GO:0015636	MF+	short-chain fatty acid uptake transporter activity
GO:0035091	MF+	phosphatidylinositol binding
GO:0017129	MF+	triglyceride binding
GO:0035594	MF+	ganglioside binding
GO:0046625	MF+	sphingolipid binding
GO:1901707	MF+	leptomycin B binding
GO:0070273	MF+	phosphatidylinositol-4-phosphate binding
GO:0071723	MF+	lipopeptide binding
GO:0032052	MF+	bile acid binding
GO:0008434	MF+	vitamin D3 receptor activity
GO:0001875	MF+	lipopolysaccharide receptor activity
GO:0004467	MF+	long-chain fatty acid-CoA ligase activity
GO:0010175	MF+	sphingosine transmembrane transporter activity
GO:0005501	MF+	retinoid binding
GO:0005548	MF+	phospholipid transporter activity
GO:0034073	MF+	tetrahymanol cyclase activity
GO:0015245	MF+	fatty acid transporter activity
GO:0035100	MF+	ecdysone binding
GO:0035620	MF+	ceramide transporter activity
GO:0036041	MF+	long-chain fatty acid binding
GO:0031955	MF-	short-chain fatty acid-CoA ligase activity
GO:0004880	MF-	juvenile hormone receptor activity
GO:0080118	MF-	brassinosteroid sulfotransferase activity
GO:0042897	MF-	polymyxin transporter activity
GO:0097253	MF-	beta-hydroxybutyrate transmembrane transporter activity
GO:0003996	MF-	acyl-CoA ligase activity
GO:0035380	MFun	very long-chain-3-hydroxyacyl-CoA dehydrogenase activity
