# Supplementary material for: A semi-automated methodology for finding lipid-related GO terms
Source: Database (Oxford). 2014 Sep 10;2014:bau089. doi: 10.1093/database/bau089 (PMC4160098; doi:10.1093/database/bau089)
Supplement: Supplementary Data [file supp_bau089_Supplementary_-_GO_class_label_April_2013.txt]

GO:0000001	BP-
GO:0000002	BPun
GO:0000003	BP-
GO:0000006	MF-
GO:0000007	MF-
GO:0000009	MF-
GO:0000010	MF+
GO:0000011	BPun
GO:0000012	BPun
GO:0000014	MF-
GO:0000015	CC+
GO:0000016	MF-
GO:0000017	BPun
GO:0000018	BP-
GO:0000019	BPun
GO:0000022	BPun
GO:0000023	BPun
GO:0000024	BPun
GO:0000025	BPun
GO:0000026	MF-
GO:0000027	BPun
GO:0000028	BPun
GO:0000030	MF-
GO:0000031	MF-
GO:0000032	BPun
GO:0000033	MF-
GO:0000034	MF-
GO:0000035	MF-
GO:0000036	MF+
GO:0000038	BP+
GO:0000040	BP-
GO:0000041	BP-
GO:0000042	BP+
GO:0000045	BP+
GO:0000046	BP+
GO:0000048	MF-
GO:0000049	MF-
GO:0000050	BP-
GO:0000052	BPun
GO:0000053	BPun
GO:0000054	BPun
GO:0000055	BPun
GO:0000056	BPun
GO:0000059	BPun
GO:0000060	BPun
GO:0000061	BPun
GO:0000062	MF+
GO:0000064	MF-
GO:0000066	BP-
GO:0000070	BPun
GO:0000072	BPun
GO:0000073	BPun
GO:0000075	BP-
GO:0000076	BP-
GO:0000077	BPun
GO:0000078	BPun
GO:0000079	BP-
GO:0000080	BPun
GO:0000082	BPun
GO:0000083	BP-
GO:0000084	BPun
GO:0000085	BPun
GO:0000086	BPun
GO:0000087	BPun
GO:0000088	BPun
GO:0000089	BP-
GO:0000090	BPun
GO:0000091	BPun
GO:0000092	BPun
GO:0000093	BPun
GO:0000095	MF-
GO:0000096	BP-
GO:0000097	BP-
GO:0000098	BP-
GO:0000099	MF-
GO:0000100	MF-
GO:0000101	BP-
GO:0000102	MF-
GO:0000103	BP-
GO:0000104	MF+
GO:0000105	BP-
GO:0000107	MF+
GO:0000109	CC-
GO:0000110	CC-
GO:0000111	CC-
GO:0000112	CC-
GO:0000113	CC-
GO:0000114	BPun
GO:0000115	BPun
GO:0000116	BPun
GO:0000117	BPun
GO:0000118	CC-
GO:0000120	CC-
GO:0000121	MF+
GO:0000122	BP-
GO:0000123	CC-
GO:0000124	CC-
GO:0000125	CC-
GO:0000126	CC-
GO:0000127	CC-
GO:0000128	BP-
GO:0000131	CC+
GO:0000132	BPun
GO:0000133	CC-
GO:0000135	BPun
GO:0000136	CC+
GO:0000137	CC-
GO:0000138	CC-
GO:0000139	CC+
GO:0000140	MF+
GO:0000142	CC-
GO:0000144	CC+
GO:0000145	CC+
GO:0000146	MF-
GO:0000147	BP-
GO:0000148	CC-
GO:0000149	MF+
GO:0000150	MF-
GO:0000151	CC-
GO:0000152	CC-
GO:0000153	CC-
GO:0000154	BPun
GO:0000155	MF-
GO:0000156	MF-
GO:0000159	CC-
GO:0000160	BPun
GO:0000161	BP-
GO:0000162	BPun
GO:0000164	CC-
GO:0000165	BP-
GO:0000166	MF-
GO:0000167	BPun
GO:0000168	BPun
GO:0000169	BPun
GO:0000170	MF+
GO:0000171	MF-
GO:0000172	CC-
GO:0000173	BPun
GO:0000175	MF-
GO:0000176	CC-
GO:0000177	CC-
GO:0000178	CC-
GO:0000179	MF-
GO:0000182	MF-
GO:0000183	BP-
GO:0000184	BPun
GO:0000185	BPun
GO:0000186	BPun
GO:0000187	BPun
GO:0000188	BPun
GO:0000189	BPun
GO:0000196	BPun
GO:0000197	BPun
GO:0000198	BPun
GO:0000199	BPun
GO:0000200	BPun
GO:0000201	BPun
GO:0000208	BPun
GO:0000209	BPun
GO:0000210	MF-
GO:0000212	BP-
GO:0000213	MF-
GO:0000214	CC-
GO:0000215	MF-
GO:0000217	MF-
GO:0000220	CC-
GO:0000221	CC-
GO:0000222	CC-
GO:0000223	CC-
GO:0000224	MF-
GO:0000225	MF+
GO:0000226	BP-
GO:0000227	MF-
GO:0000228	CC-
GO:0000229	CC-
GO:0000234	MF+
GO:0000235	CC-
GO:0000236	BPun
GO:0000237	BP-
GO:0000238	BP-
GO:0000239	BPun
GO:0000240	BPun
GO:0000241	BPun
GO:0000242	CC-
GO:0000243	CC-
GO:0000244	BPun
GO:0000245	BPun
GO:0000246	MF+
GO:0000247	MF+
GO:0000248	MF+
GO:0000249	MF+
GO:0000250	MF+
GO:0000252	MF+
GO:0000253	MF+
GO:0000254	MF+
GO:0000255	BP-
GO:0000256	BP-
GO:0000257	MF-
GO:0000262	CC-
GO:0000266	BP-
GO:0000268	MF-
GO:0000269	MF-
GO:0000270	BPun
GO:0000271	BP-
GO:0000272	BP-
GO:0000274	CC-
GO:0000275	CC-
GO:0000276	CC-
GO:0000277	MF-
GO:0000278	BPun
GO:0000279	BPun
GO:0000280	BPun
GO:0000281	BPun
GO:0000282	BPun
GO:0000285	MF+
GO:0000286	MF-
GO:0000287	MF-
GO:0000288	BPun
GO:0000289	BPun
GO:0000290	BPun
GO:0000291	BPun
GO:0000292	BPun
GO:0000293	MF-
GO:0000294	BPun
GO:0000295	MF-
GO:0000296	BP-
GO:0000297	MF-
GO:0000298	MF-
GO:0000301	BP+
GO:0000302	BP-
GO:0000303	BP-
GO:0000304	BP-
GO:0000305	BPun
GO:0000306	CC-
GO:0000307	CC-
GO:0000308	CC-
GO:0000309	MF-
GO:0000310	MF-
GO:0000311	CC-
GO:0000312	CC-
GO:0000313	CC-
GO:0000314	CC-
GO:0000315	CC-
GO:0000316	BPun
GO:0000319	MF-
GO:0000320	BP-
GO:0000321	BPun
GO:0000322	CC-
GO:0000323	CC-
GO:0000324	CC-
GO:0000325	CC-
GO:0000326	CC-
GO:0000327	CC-
GO:0000328	CC-
GO:0000329	CC+
GO:0000330	CC-
GO:0000331	CC+
GO:0000332	MF-
GO:0000333	CC-
GO:0000334	MF-
GO:0000335	BPun
GO:0000336	BPun
GO:0000337	BPun
GO:0000338	BPun
GO:0000339	MF-
GO:0000340	MF-
GO:0000341	MF-
GO:0000342	MF-
GO:0000343	CC-
GO:0000344	CC-
GO:0000345	CC-
GO:0000346	CC-
GO:0000347	CC-
GO:0000348	BPun
GO:0000349	BPun
GO:0000350	BPun
GO:0000352	BPun
GO:0000353	BPun
GO:0000354	BPun
GO:0000365	BPun
GO:0000366	BPun
GO:0000372	BPun
GO:0000373	BPun
GO:0000374	BPun
GO:0000375	BPun
GO:0000376	BPun
GO:0000377	BPun
GO:0000378	BPun
GO:0000379	BPun
GO:0000380	BPun
GO:0000381	BPun
GO:0000384	MF-
GO:0000386	MF-
GO:0000387	BPun
GO:0000388	BPun
GO:0000389	BPun
GO:0000390	BPun
GO:0000393	BPun
GO:0000394	BPun
GO:0000395	BPun
GO:0000398	BPun
GO:0000399	CC+
GO:0000400	MF-
GO:0000401	MF-
GO:0000402	MF-
GO:0000403	MF-
GO:0000404	MF-
GO:0000405	MF-
GO:0000406	MF-
GO:0000407	CC-
GO:0000408	CC-
GO:0000409	BPun
GO:0000410	BPun
GO:0000411	BPun
GO:0000412	BPun
GO:0000413	BPun
GO:0000414	BPun
GO:0000415	BPun
GO:0000416	BPun
GO:0000417	CC-
GO:0000418	CC-
GO:0000419	CC-
GO:0000421	CC+
GO:0000422	BP-
GO:0000423	BPun
GO:0000424	BP+
GO:0000425	BPun
GO:0000426	BP+
GO:0000427	CC-
GO:0000428	CC-
GO:0000429	BP-
GO:0000430	BP-
GO:0000431	BPun
GO:0000432	BP-
GO:0000433	BPun
GO:0000434	BPun
GO:0000435	BPun
GO:0000436	BP-
GO:0000437	BPun
GO:0000438	CC-
GO:0000439	CC-
GO:0000440	CC-
GO:0000441	CC-
GO:0000442	CC-
GO:0000443	CC-
GO:0000444	CC-
GO:0000445	CC-
GO:0000446	CC-
GO:0000447	BPun
GO:0000448	BPun
GO:0000449	BPun
GO:0000450	BPun
GO:0000451	BPun
GO:0000452	BPun
GO:0000453	BPun
GO:0000454	BPun
GO:0000455	BPun
GO:0000456	BPun
GO:0000457	BPun
GO:0000458	BPun
GO:0000459	BPun
GO:0000460	BPun
GO:0000461	BPun
GO:0000462	BPun
GO:0000463	BPun
GO:0000464	BPun
GO:0000465	BPun
GO:0000466	BPun
GO:0000467	BPun
GO:0000468	BPun
GO:0000469	BPun
GO:0000470	BPun
GO:0000471	BPun
GO:0000472	BPun
GO:0000473	BPun
GO:0000474	BPun
GO:0000475	BPun
GO:0000476	BPun
GO:0000477	BPun
GO:0000478	BPun
GO:0000479	BPun
GO:0000480	BPun
GO:0000481	BPun
GO:0000482	BPun
GO:0000483	BPun
GO:0000484	BPun
GO:0000485	BPun
GO:0000486	BPun
GO:0000487	BPun
GO:0000488	BPun
GO:0000489	BPun
GO:0000491	BPun
GO:0000492	BPun
GO:0000493	BPun
GO:0000494	BPun
GO:0000495	BPun
GO:0000496	MF-
GO:0000497	MF-
GO:0000498	MF-
GO:0000499	MF-
GO:0000500	CC-
GO:0000501	BP-
GO:0000502	CC-
GO:0000506	CC+
GO:0000578	BP-
GO:0000700	MF-
GO:0000701	MF-
GO:0000702	MF-
GO:0000703	MF-
GO:0000704	MF-
GO:0000705	BPun
GO:0000706	BPun
GO:0000707	BPun
GO:0000708	BPun
GO:0000709	BPun
GO:0000710	BPun
GO:0000711	BPun
GO:0000712	BPun
GO:0000713	BPun
GO:0000714	BPun
GO:0000715	BPun
GO:0000716	BPun
GO:0000717	BPun
GO:0000718	BPun
GO:0000719	BPun
GO:0000720	BPun
GO:0000721	MF-
GO:0000722	BPun
GO:0000723	BPun
GO:0000724	BPun
GO:0000725	BPun
GO:0000726	BPun
GO:0000727	BPun
GO:0000728	BPun
GO:0000729	BPun
GO:0000730	BPun
GO:0000731	BPun
GO:0000732	BPun
GO:0000733	BPun
GO:0000734	BPun
GO:0000735	BPun
GO:0000736	BPun
GO:0000737	BP-
GO:0000738	BPun
GO:0000740	BP+
GO:0000741	BP-
GO:0000742	BP-
GO:0000743	BPun
GO:0000744	BP+
GO:0000745	BPun
GO:0000746	BP-
GO:0000747	BPun
GO:0000748	BPun
GO:0000749	BPun
GO:0000750	BPun
GO:0000751	BPun
GO:0000752	BPun
GO:0000753	BP-
GO:0000754	BPun
GO:0000755	BPun
GO:0000756	BP-
GO:0000757	BPun
GO:0000758	BPun
GO:0000759	BPun
GO:0000760	BP-
GO:0000761	BPun
GO:0000762	BP-
GO:0000765	BPun
GO:0000766	BPun
GO:0000767	BP-
GO:0000768	BP+
GO:0000769	BPun
GO:0000770	BPun
GO:0000771	BPun
GO:0000772	MF-
GO:0000773	MF+
GO:0000774	MF-
GO:0000775	CC-
GO:0000776	CC-
GO:0000777	CC-
GO:0000778	CC-
GO:0000779	CC-
GO:0000780	CC-
GO:0000781	CC-
GO:0000782	CC-
GO:0000783	CC-
GO:0000784	CC-
GO:0000785	CC-
GO:0000786	CC-
GO:0000787	CC-
GO:0000788	CC-
GO:0000789	CC-
GO:0000790	CC-
GO:0000791	CC-
GO:0000792	CC-
GO:0000793	CC-
GO:0000794	CC-
GO:0000795	CC-
GO:0000796	CC-
GO:0000797	CC-
GO:0000798	CC-
GO:0000799	CC-
GO:0000800	CC-
GO:0000801	CC-
GO:0000802	CC-
GO:0000803	CC-
GO:0000804	CC-
GO:0000805	CC-
GO:0000806	CC-
GO:0000807	CC-
GO:0000808	CC-
GO:0000809	CC-
GO:0000810	MF+
GO:0000811	CC-
GO:0000812	CC-
GO:0000813	CC+
GO:0000814	CC+
GO:0000815	CC+
GO:0000817	CC-
GO:0000818	CC-
GO:0000819	BPun
GO:0000820	BP-
GO:0000821	BP-
GO:0000822	MF-
GO:0000823	MF+
GO:0000824	MF+
GO:0000825	MF+
GO:0000827	MF+
GO:0000828	MF+
GO:0000829	MF+
GO:0000830	MF+
GO:0000831	MF+
GO:0000832	MF+
GO:0000833	MF+
GO:0000834	MF+
GO:0000835	CC-
GO:0000836	CC-
GO:0000837	CC-
GO:0000838	CC-
GO:0000839	CC-
GO:0000900	MF-
GO:0000901	MF-
GO:0000902	BP-
GO:0000903	BPun
GO:0000904	BP-
GO:0000905	BP-
GO:0000906	MF-
GO:0000907	MF-
GO:0000908	MF-
GO:0000909	BP-
GO:0000910	BP-
GO:0000911	BPun
GO:0000912	BP-
GO:0000913	BPun
GO:0000914	BPun
GO:0000915	BP-
GO:0000916	BP-
GO:0000917	BP-
GO:0000918	BPun
GO:0000919	BPun
GO:0000920	BPun
GO:0000921	BPun
GO:0000922	CC-
GO:0000923	CC-
GO:0000924	CC-
GO:0000927	CC-
GO:0000928	CC-
GO:0000930	CC-
GO:0000931	CC-
GO:0000932	CC-
GO:0000933	CC+
GO:0000934	CC+
GO:0000935	CC+
GO:0000936	CC+
GO:0000937	CC+
GO:0000938	CC+
GO:0000939	CC-
GO:0000940	CC-
GO:0000941	CC-
GO:0000942	CC-
GO:0000943	CC-
GO:0000944	MF-
GO:0000945	MF-
GO:0000946	MF-
GO:0000947	BP-
GO:0000948	BP-
GO:0000949	BP-
GO:0000950	BPun
GO:0000951	BP-
GO:0000952	BPun
GO:0000953	BPun
GO:0000954	BP-
GO:0000955	BP-
GO:0000956	BPun
GO:0000957	BPun
GO:0000958	BPun
GO:0000959	BPun
GO:0000960	BPun
GO:0000961	BPun
GO:0000962	BPun
GO:0000963	BPun
GO:0000964	BPun
GO:0000965	BPun
GO:0000966	BPun
GO:0000967	BPun
GO:0000968	BPun
GO:0000969	BPun
GO:0000970	BPun
GO:0000971	BPun
GO:0000972	BPun
GO:0000973	BPun
GO:0000974	CCun
GO:0000975	MF-
GO:0000976	MFun
GO:0000977	MFun
GO:0000978	MFun
GO:0000979	MFun
GO:0000980	MFun
GO:0000981	MF-
GO:0000982	MFun
GO:0000983	MFun
GO:0000984	MFun
GO:0000985	MFun
GO:0000986	MFun
GO:0000987	MFun
GO:0000988	MF-
GO:0000989	MF-
GO:0000990	MF-
GO:0000991	MFun
GO:0000992	MFun
GO:0000993	MFun
GO:0000994	MFun
GO:0000995	MFun
GO:0000996	MF-
GO:0000997	MFun
GO:0000999	BPun
GO:0001000	MFun
GO:0001001	MFun
GO:0001002	MFun
GO:0001003	MFun
GO:0001004	MFun
GO:0001005	MFun
GO:0001006	MFun
GO:0001007	MFun
GO:0001008	MFun
GO:0001009	BPun
GO:0001010	MFun
GO:0001011	MFun
GO:0001012	MFun
GO:0001013	MFun
GO:0001014	BPun
GO:0001015	BPun
GO:0001016	MFun
GO:0001017	MFun
GO:0001018	MFun
GO:0001019	MFun
GO:0001020	BPun
GO:0001021	BPun
GO:0001022	BPun
GO:0001023	BPun
GO:0001024	BPun
GO:0001025	MFun
GO:0001026	MFun
GO:0001027	MFun
GO:0001028	MFun
GO:0001029	MFun
GO:0001030	MFun
GO:0001031	MFun
GO:0001032	MFun
GO:0001033	MFun
GO:0001034	MFun
GO:0001035	BPun
GO:0001036	BPun
GO:0001037	MFun
GO:0001038	MFun
GO:0001039	MFun
GO:0001040	MFun
GO:0001041	BPun
GO:0001042	MFun
GO:0001043	BPun
GO:0001044	MFun
GO:0001045	MFun
GO:0001046	MFun
GO:0001047	MFun
GO:0001048	MFun
GO:0001049	MFun
GO:0001050	MFun
GO:0001051	MFun
GO:0001052	MFun
GO:0001053	MFun
GO:0001054	MFun
GO:0001055	MFun
GO:0001056	MFun
GO:0001057	MFun
GO:0001058	MFun
GO:0001059	BPun
GO:0001060	BPun
GO:0001061	MFun
GO:0001062	MFun
GO:0001063	MFun
GO:0001064	MFun
GO:0001065	MFun
GO:0001066	MFun
GO:0001067	MF-
GO:0001068	MFun
GO:0001069	MFun
GO:0001070	MF-
GO:0001071	MF-
GO:0001072	MFun
GO:0001073	MFun
GO:0001074	MFun
GO:0001075	MFun
GO:0001076	MFun
GO:0001077	MFun
GO:0001078	MFun
GO:0001079	BPun
GO:0001080	BPun
GO:0001081	BPun
GO:0001082	MFun
GO:0001083	MFun
GO:0001084	MFun
GO:0001085	MFun
GO:0001086	MFun
GO:0001087	MFun
GO:0001088	MFun
GO:0001089	MFun
GO:0001090	MFun
GO:0001091	MFun
GO:0001092	MFun
GO:0001093	MFun
GO:0001094	MFun
GO:0001095	MFun
GO:0001096	MFun
GO:0001097	MFun
GO:0001098	MFun
GO:0001099	MFun
GO:0001100	BPun
GO:0001101	BP-
GO:0001102	MFun
GO:0001103	MFun
GO:0001104	MFun
GO:0001105	MFun
GO:0001106	MFun
GO:0001108	MFun
GO:0001109	BPun
GO:0001110	BPun
GO:0001111	BPun
GO:0001112	BPun
GO:0001113	BPun
GO:0001114	CCun
GO:0001115	BPun
GO:0001116	BPun
GO:0001117	BPun
GO:0001118	BPun
GO:0001119	BPun
GO:0001120	BPun
GO:0001121	BPun
GO:0001122	BPun
GO:0001123	BPun
GO:0001124	BPun
GO:0001125	BPun
GO:0001126	BPun
GO:0001127	BPun
GO:0001128	MFun
GO:0001129	MFun
GO:0001130	MFun
GO:0001131	MFun
GO:0001132	MFun
GO:0001133	MFun
GO:0001134	MFun
GO:0001135	MFun
GO:0001136	MFun
GO:0001137	MFun
GO:0001138	MFun
GO:0001139	MFun
GO:0001140	MFun
GO:0001141	MFun
GO:0001142	MFun
GO:0001143	MFun
GO:0001144	MFun
GO:0001145	MFun
GO:0001146	MFun
GO:0001147	MFun
GO:0001148	MFun
GO:0001149	MFun
GO:0001150	MFun
GO:0001151	MFun
GO:0001152	MFun
GO:0001153	MFun
GO:0001154	MFun
GO:0001155	MFun
GO:0001156	MFun
GO:0001157	MFun
GO:0001158	MFun
GO:0001159	MFun
GO:0001160	MFun
GO:0001161	MFun
GO:0001162	MFun
GO:0001163	MFun
GO:0001164	MFun
GO:0001165	MFun
GO:0001166	MFun
GO:0001167	MFun
GO:0001168	MFun
GO:0001169	MFun
GO:0001170	MFun
GO:0001171	BP-
GO:0001172	BPun
GO:0001173	BPun
GO:0001174	BPun
GO:0001175	BPun
GO:0001176	BPun
GO:0001177	BPun
GO:0001178	BPun
GO:0001179	MFun
GO:0001180	BPun
GO:0001181	MFun
GO:0001182	BPun
GO:0001183	BPun
GO:0001184	BPun
GO:0001185	BPun
GO:0001186	MFun
GO:0001187	MFun
GO:0001188	BPun
GO:0001189	BPun
GO:0001190	MFun
GO:0001191	MFun
GO:0001192	BPun
GO:0001193	BPun
GO:0001194	BPun
GO:0001195	BPun
GO:0001196	BPun
GO:0001197	BPun
GO:0001198	BPun
GO:0001199	MFun
GO:0001200	MFun
GO:0001201	MFun
GO:0001202	MFun
GO:0001203	MFun
GO:0001204	MFun
GO:0001205	MFun
GO:0001206	MFun
GO:0001207	BPun
GO:0001208	BPun
GO:0001209	MFun
GO:0001210	MFun
GO:0001211	MFun
GO:0001212	MFun
GO:0001213	MFun
GO:0001214	MFun
GO:0001215	MFun
GO:0001216	MFun
GO:0001217	MFun
GO:0001218	MFun
GO:0001219	MFun
GO:0001220	MFun
GO:0001221	MFun
GO:0001222	MFun
GO:0001223	MFun
GO:0001224	MFun
GO:0001225	MFun
GO:0001226	MFun
GO:0001227	MFun
GO:0001228	MFun
GO:0001300	BP-
GO:0001301	BPun
GO:0001302	BP-
GO:0001303	BPun
GO:0001304	BPun
GO:0001305	BPun
GO:0001306	BP-
GO:0001307	BPun
GO:0001308	BPun
GO:0001309	BPun
GO:0001310	BPun
GO:0001311	BPun
GO:0001312	BPun
GO:0001313	BPun
GO:0001314	BPun
GO:0001315	BP-
GO:0001316	BP-
GO:0001317	BP-
GO:0001318	BPun
GO:0001319	BPun
GO:0001320	BP-
GO:0001321	BP-
GO:0001322	BP-
GO:0001323	BP-
GO:0001324	BP-
GO:0001325	BPun
GO:0001326	BPun
GO:0001400	CC-
GO:0001401	CC-
GO:0001402	BP-
GO:0001403	BP-
GO:0001405	CC-
GO:0001406	MF+
GO:0001407	BP+
GO:0001408	BPun
GO:0001409	MF-
GO:0001410	BP-
GO:0001411	CC-
GO:0001501	BPun
GO:0001502	BPun
GO:0001503	BPun
GO:0001504	BP-
GO:0001505	BP-
GO:0001507	BP+
GO:0001508	BP+
GO:0001510	BPun
GO:0001512	MF+
GO:0001514	BPun
GO:0001515	MF-
GO:0001516	BP+
GO:0001517	MF-
GO:0001518	CC-
GO:0001519	BPun
GO:0001520	CC-
GO:0001522	BPun
GO:0001523	BP+
GO:0001525	BPun
GO:0001527	CC-
GO:0001530	MF+
GO:0001531	MF-
GO:0001532	MF-
GO:0001533	CC-
GO:0001534	CC-
GO:0001535	CC-
GO:0001536	CC-
GO:0001537	MF-
GO:0001539	BPun
GO:0001540	MF-
GO:0001541	BPun
GO:0001542	BPun
GO:0001543	BP-
GO:0001544	BPun
GO:0001545	BPun
GO:0001546	BPun
GO:0001547	BP-
GO:0001548	BPun
GO:0001549	BPun
GO:0001550	BPun
GO:0001551	BPun
GO:0001552	BP-
GO:0001553	BPun
GO:0001554	BP-
GO:0001555	BP-
GO:0001556	BPun
GO:0001558	BPun
GO:0001559	BPun
GO:0001560	BPun
GO:0001561	BP+
GO:0001562	BPun
GO:0001563	BPun
GO:0001565	MF+
GO:0001566	MF+
GO:0001567	MF+
GO:0001568	BPun
GO:0001569	BP-
GO:0001570	BPun
GO:0001571	MF-
GO:0001572	BP+
GO:0001573	BP+
GO:0001574	BP+
GO:0001575	BP+
GO:0001576	BP+
GO:0001578	BPun
GO:0001579	BP+
GO:0001580	BP-
GO:0001581	BPun
GO:0001582	BP-
GO:0001583	BPun
GO:0001586	MF-
GO:0001587	MF-
GO:0001588	MF-
GO:0001591	MF-
GO:0001594	MF-
GO:0001595	MF-
GO:0001596	MF-
GO:0001601	MF-
GO:0001602	MF-
GO:0001604	MF-
GO:0001605	MF-
GO:0001607	MF-
GO:0001608	MF-
GO:0001609	MF-
GO:0001614	MF-
GO:0001616	MF-
GO:0001618	MF-
GO:0001621	MF-
GO:0001626	MF-
GO:0001631	MF+
GO:0001632	MF+
GO:0001634	MF-
GO:0001635	MF-
GO:0001637	MF-
GO:0001639	MF+
GO:0001640	MF-
GO:0001641	MF-
GO:0001642	MF-
GO:0001646	MF-
GO:0001647	MF-
GO:0001648	MF-
GO:0001649	BPun
GO:0001650	CC-
GO:0001651	CC-
GO:0001652	CC-
GO:0001653	MF-
GO:0001654	BPun
GO:0001655	BPun
GO:0001656	BPun
GO:0001657	BPun
GO:0001658	BPun
GO:0001659	BP-
GO:0001660	BP-
GO:0001661	BP-
GO:0001662	BP-
GO:0001664	MF-
GO:0001665	MF-
GO:0001666	BPun
GO:0001667	BP-
GO:0001669	CC+
GO:0001671	MF-
GO:0001672	BPun
GO:0001673	CC-
GO:0001674	CC-
GO:0001675	BP-
GO:0001676	BP+
GO:0001677	BPun
GO:0001678	BP-
GO:0001680	BPun
GO:0001681	MF-
GO:0001682	BPun
GO:0001691	MF-
GO:0001692	BPun
GO:0001694	BPun
GO:0001695	BPun
GO:0001696	BPun
GO:0001697	BPun
GO:0001698	BPun
GO:0001699	BP+
GO:0001700	BPun
GO:0001701	BPun
GO:0001702	BP-
GO:0001703	BPun
GO:0001704	BPun
GO:0001705	BPun
GO:0001706	BPun
GO:0001707	BPun
GO:0001708	BP-
GO:0001709	BP-
GO:0001710	BP-
GO:0001711	BP-
GO:0001712	BP-
GO:0001713	BP-
GO:0001714	BP-
GO:0001715	BP-
GO:0001716	MF-
GO:0001717	BPun
GO:0001720	BPun
GO:0001725	CC-
GO:0001726	CC-
GO:0001727	MF+
GO:0001729	MF+
GO:0001730	MF-
GO:0001731	BPun
GO:0001732	BPun
GO:0001733	MF+
GO:0001734	MF-
GO:0001735	MF-
GO:0001736	BPun
GO:0001737	BPun
GO:0001738	BPun
GO:0001739	CC-
GO:0001740	CC-
GO:0001741	CC-
GO:0001742	BPun
GO:0001743	BPun
GO:0001744	BPun
GO:0001745	BPun
GO:0001746	BPun
GO:0001748	BPun
GO:0001750	CC-
GO:0001751	BPun
GO:0001752	BP-
GO:0001754	BPun
GO:0001755	BPun
GO:0001756	BP-
GO:0001757	BP-
GO:0001758	MF+
GO:0001759	BP-
GO:0001760	MF-
GO:0001761	MF-
GO:0001762	BP-
GO:0001763	BP-
GO:0001764	BPun
GO:0001765	BP+
GO:0001766	BP+
GO:0001767	BP-
GO:0001768	BP-
GO:0001769	BPun
GO:0001770	BPun
GO:0001771	BP-
GO:0001772	CC+
GO:0001773	BPun
GO:0001774	BP-
GO:0001775	BP-
GO:0001776	BP-
GO:0001777	BPun
GO:0001778	BP+
GO:0001779	BPun
GO:0001780	BPun
GO:0001781	BPun
GO:0001782	BPun
GO:0001783	BPun
GO:0001784	MF-
GO:0001785	MF+
GO:0001786	MF+
GO:0001787	BPun
GO:0001788	BP-
GO:0001789	BPun
GO:0001790	MF-
GO:0001791	MF-
GO:0001792	MF-
GO:0001793	MF-
GO:0001794	BP-
GO:0001795	BPun
GO:0001796	BPun
GO:0001797	BPun
GO:0001798	BPun
GO:0001799	BPun
GO:0001800	BPun
GO:0001801	BPun
GO:0001802	BPun
GO:0001803	BP-
GO:0001804	BPun
GO:0001805	BP-
GO:0001806	BPun
GO:0001807	BPun
GO:0001808	BPun
GO:0001809	BPun
GO:0001810	BP-
GO:0001811	BP-
GO:0001812	BP-
GO:0001813	BPun
GO:0001814	BPun
GO:0001815	BPun
GO:0001816	BP-
GO:0001817	BP-
GO:0001818	BP-
GO:0001819	BP-
GO:0001820	BP-
GO:0001821	BP-
GO:0001822	BPun
GO:0001823	BPun
GO:0001824	BPun
GO:0001825	BPun
GO:0001826	BPun
GO:0001827	BP-
GO:0001828	BPun
GO:0001829	BPun
GO:0001830	BP-
GO:0001831	BPun
GO:0001832	BP-
GO:0001833	BPun
GO:0001834	BP-
GO:0001835	BP-
GO:0001836	BP-
GO:0001837	BPun
GO:0001838	BPun
GO:0001839	BPun
GO:0001840	BPun
GO:0001841	BPun
GO:0001842	BPun
GO:0001843	BPun
GO:0001844	BP+
GO:0001845	BP+
GO:0001846	MF-
GO:0001847	MF-
GO:0001848	MF-
GO:0001849	MF-
GO:0001850	MF-
GO:0001851	MF-
GO:0001852	MF-
GO:0001853	MF-
GO:0001854	MF-
GO:0001855	MF-
GO:0001856	MF-
GO:0001857	MF-
GO:0001858	MF-
GO:0001859	MF-
GO:0001860	MF-
GO:0001861	MF-
GO:0001862	MF-
GO:0001863	MF-
GO:0001864	MF-
GO:0001865	BPun
GO:0001866	BPun
GO:0001867	BPun
GO:0001868	BPun
GO:0001869	BPun
GO:0001870	BPun
GO:0001871	MF-
GO:0001872	MF-
GO:0001873	MF-
GO:0001874	MF-
GO:0001875	MF+
GO:0001876	MF+
GO:0001877	MF+
GO:0001878	BP-
GO:0001879	BP-
GO:0001880	BPun
GO:0001881	BPun
GO:0001882	MF-
GO:0001883	MF-
GO:0001884	MF-
GO:0001885	BP-
GO:0001886	BPun
GO:0001887	BPun
GO:0001888	MF-
GO:0001889	BPun
GO:0001890	BPun
GO:0001891	CC+
GO:0001892	BPun
GO:0001893	BPun
GO:0001894	BP-
GO:0001895	BPun
GO:0001896	BPun
GO:0001897	BP+
GO:0001898	BP-
GO:0001899	BPun
GO:0001900	BPun
GO:0001905	BP+
GO:0001906	BP-
GO:0001907	BPun
GO:0001909	BP-
GO:0001910	BP-
GO:0001911	BP-
GO:0001912	BP-
GO:0001913	BP-
GO:0001914	BP-
GO:0001915	BPun
GO:0001916	BP-
GO:0001917	CC-
GO:0001918	MF+
GO:0001919	BP-
GO:0001920	BP-
GO:0001921	BP-
GO:0001922	BPun
GO:0001923	BPun
GO:0001924	BPun
GO:0001925	BPun
GO:0001926	BPun
GO:0001927	BP+
GO:0001928	BP+
GO:0001929	BP+
GO:0001930	BP+
GO:0001931	CC-
GO:0001932	BP-
GO:0001933	BP-
GO:0001934	BP-
GO:0001935	BPun
GO:0001936	BPun
GO:0001937	BPun
GO:0001938	BPun
GO:0001939	CC-
GO:0001940	CC-
GO:0001941	BP+
GO:0001942	BPun
GO:0001944	BPun
GO:0001945	BPun
GO:0001946	BPun
GO:0001947	BPun
GO:0001948	MF-
GO:0001949	BPun
GO:0001951	BPun
GO:0001952	BP-
GO:0001953	BP-
GO:0001954	BPun
GO:0001955	BPun
GO:0001956	BPun
GO:0001957	BPun
GO:0001958	BPun
GO:0001959	BP-
GO:0001960	BP-
GO:0001961	BPun
GO:0001962	MF-
GO:0001963	BP-
GO:0001964	BPun
GO:0001965	MF-
GO:0001966	BPun
GO:0001967	BP-
GO:0001968	MF-
GO:0001969	BP+
GO:0001970	BP+
GO:0001971	BP+
GO:0001972	MF+
GO:0001973	BP-
GO:0001974	BPun
GO:0001975	BPun
GO:0001976	BP-
GO:0001977	BP-
GO:0001978	BPun
GO:0001979	BPun
GO:0001980	BPun
GO:0001981	BPun
GO:0001982	BPun
GO:0001983	BPun
GO:0001984	BPun
GO:0001985	BPun
GO:0001986	BPun
GO:0001987	BPun
GO:0001988	BP-
GO:0001989	BPun
GO:0001990	BP-
GO:0001991	BP-
GO:0001992	BP-
GO:0001993	BP-
GO:0001994	BPun
GO:0001995	BPun
GO:0001996	BPun
GO:0001997	BPun
GO:0001998	BP-
GO:0001999	BP-
GO:0002000	BPun
GO:0002001	BPun
GO:0002002	BPun
GO:0002003	BPun
GO:0002004	BPun
GO:0002005	BPun
GO:0002006	BPun
GO:0002007	BPun
GO:0002008	BPun
GO:0002009	BP-
GO:0002010	BPun
GO:0002011	BPun
GO:0002012	BPun
GO:0002013	BPun
GO:0002014	BPun
GO:0002015	BPun
GO:0002016	BP-
GO:0002017	BP+
GO:0002018	BP+
GO:0002019	BPun
GO:0002020	MF-
GO:0002021	BP-
GO:0002022	BPun
GO:0002023	BP-
GO:0002024	BP+
GO:0002025	BP-
GO:0002026	BPun
GO:0002027	BP-
GO:0002028	BP-
GO:0002029	BP-
GO:0002030	BPun
GO:0002031	BP+
GO:0002032	BP-
GO:0002033	BP-
GO:0002034	BP-
GO:0002035	BP-
GO:0002036	BP-
GO:0002037	BP-
GO:0002038	BP-
GO:0002039	MF-
GO:0002040	BPun
GO:0002041	BPun
GO:0002042	BPun
GO:0002043	BPun
GO:0002044	BPun
GO:0002045	BPun
GO:0002046	MF-
GO:0002047	BPun
GO:0002048	BPun
GO:0002049	BPun
GO:0002050	BPun
GO:0002051	BP-
GO:0002052	BPun
GO:0002053	BPun
GO:0002054	MF-
GO:0002055	MF-
GO:0002056	MF-
GO:0002057	MF-
GO:0002058	MF-
GO:0002059	MF-
GO:0002060	MF-
GO:0002061	MF-
GO:0002062	BPun
GO:0002063	BPun
GO:0002064	BP-
GO:0002065	BPun
GO:0002066	BPun
GO:0002067	BPun
GO:0002068	BPun
GO:0002069	BP-
GO:0002070	BP-
GO:0002071	BP+
GO:0002072	BP-
GO:0002074	BPun
GO:0002075	BPun
GO:0002076	BPun
GO:0002077	BPun
GO:0002078	BP+
GO:0002079	CC+
GO:0002080	CC+
GO:0002081	CC+
GO:0002082	BPun
GO:0002083	MF+
GO:0002084	BP+
GO:0002085	BP-
GO:0002086	BPun
GO:0002087	BPun
GO:0002088	BPun
GO:0002089	BPun
GO:0002090	BP+
GO:0002091	BP+
GO:0002092	BP+
GO:0002093	BPun
GO:0002094	MF+
GO:0002095	CC+
GO:0002096	CC-
GO:0002097	BPun
GO:0002098	BPun
GO:0002099	BPun
GO:0002100	BPun
GO:0002101	BPun
GO:0002102	CC-
GO:0002103	BPun
GO:0002104	BPun
GO:0002105	BPun
GO:0002106	BPun
GO:0002107	BPun
GO:0002108	BPun
GO:0002109	BPun
GO:0002110	BPun
GO:0002111	CC-
GO:0002112	MF-
GO:0002113	MF-
GO:0002114	MF-
GO:0002115	BPun
GO:0002116	CC-
GO:0002117	BP-
GO:0002118	BP-
GO:0002119	BP-
GO:0002120	BP-
GO:0002121	BP-
GO:0002122	BP-
GO:0002123	BP-
GO:0002124	BP-
GO:0002125	BP-
GO:0002126	BP-
GO:0002127	BPun
GO:0002128	BPun
GO:0002129	BPun
GO:0002130	BPun
GO:0002131	BPun
GO:0002132	BPun
GO:0002133	CC-
GO:0002134	MF-
GO:0002135	MF-
GO:0002136	BPun
GO:0002137	CC-
GO:0002138	BP+
GO:0002139	CC-
GO:0002140	CC-
GO:0002141	CC-
GO:0002142	CC-
GO:0002143	BPun
GO:0002144	CC-
GO:0002145	MF-
GO:0002146	BP+
GO:0002147	BP+
GO:0002148	BPun
GO:0002149	BPun
GO:0002150	BPun
GO:0002151	MFun
GO:0002152	BP+
GO:0002153	MFun
GO:0002154	BPun
GO:0002155	BPun
GO:0002156	BPun
GO:0002157	BPun
GO:0002158	BPun
GO:0002159	BPun
GO:0002160	BPun
GO:0002161	MF-
GO:0002162	MFun
GO:0002164	BP-
GO:0002165	BP-
GO:0002167	CCun
GO:0002168	BP-
GO:0002169	CCun
GO:0002170	MFun
GO:0002171	MFun
GO:0002172	MFun
GO:0002173	MFun
GO:0002174	BPun
GO:0002175	BPun
GO:0002176	BPun
GO:0002177	CCun
GO:0002178	CC+
GO:0002179	CC+
GO:0002180	CC+
GO:0002181	BPun
GO:0002182	BPun
GO:0002183	BPun
GO:0002184	BPun
GO:0002185	CCun
GO:0002186	CCun
GO:0002187	CCun
GO:0002188	BPun
GO:0002189	CCun
GO:0002190	BPun
GO:0002191	BPun
GO:0002192	BPun
GO:0002193	CCun
GO:0002194	BPun
GO:0002195	BPun
GO:0002196	MFun
GO:0002197	CCun
GO:0002199	CCun
GO:0002200	BP-
GO:0002201	BPun
GO:0002202	BPun
GO:0002203	BPun
GO:0002204	BPun
GO:0002205	BPun
GO:0002206	BPun
GO:0002207	BPun
GO:0002208	BPun
GO:0002209	BP-
GO:0002210	BPun
GO:0002211	BPun
GO:0002212	BPun
GO:0002213	BPun
GO:0002215	BPun
GO:0002218	BP-
GO:0002220	BP-
GO:0002221	BP-
GO:0002222	BPun
GO:0002223	BP-
GO:0002224	BP-
GO:0002225	BPun
GO:0002227	BP-
GO:0002228	BP-
GO:0002229	BPun
GO:0002230	BPun
GO:0002231	BPun
GO:0002232	BP-
GO:0002233	BP-
GO:0002234	BPun
GO:0002235	BPun
GO:0002236	BPun
GO:0002237	BP-
GO:0002238	BPun
GO:0002239	BPun
GO:0002240	BPun
GO:0002241	BPun
GO:0002242	BPun
GO:0002243	BPun
GO:0002244	BP-
GO:0002246	BP-
GO:0002247	BPun
GO:0002248	BP-
GO:0002249	BPun
GO:0002250	BP-
GO:0002251	BP-
GO:0002252	BP-
GO:0002253	BP-
GO:0002254	BPun
GO:0002255	BPun
GO:0002256	BPun
GO:0002257	BPun
GO:0002258	BPun
GO:0002259	BPun
GO:0002260	BPun
GO:0002261	BPun
GO:0002262	BP-
GO:0002263	BP-
GO:0002264	BPun
GO:0002265	BPun
GO:0002266	BPun
GO:0002267	BPun
GO:0002268	BPun
GO:0002269	BPun
GO:0002270	BPun
GO:0002271	BPun
GO:0002272	BPun
GO:0002273	BPun
GO:0002274	BP-
GO:0002275	BP-
GO:0002276	BPun
GO:0002277	BPun
GO:0002278	BPun
GO:0002279	BPun
GO:0002280	BPun
GO:0002281	BP-
GO:0002282	BP-
GO:0002283	BPun
GO:0002284	BPun
GO:0002285	BP-
GO:0002286	BP-
GO:0002287	BPun
GO:0002288	BPun
GO:0002289	BPun
GO:0002290	BPun
GO:0002291	BP-
GO:0002292	BPun
GO:0002293	BPun
GO:0002294	BPun
GO:0002295	BP-
GO:0002296	BP-
GO:0002297	BP-
GO:0002298	BPun
GO:0002299	BPun
GO:0002300	BPun
GO:0002301	BPun
GO:0002302	BPun
GO:0002303	BPun
GO:0002304	BPun
GO:0002305	BPun
GO:0002306	BPun
GO:0002307	BPun
GO:0002308	BPun
GO:0002309	BPun
GO:0002310	BPun
GO:0002311	BPun
GO:0002312	BP-
GO:0002313	BP-
GO:0002314	BPun
GO:0002315	BPun
GO:0002316	BP-
GO:0002317	BPun
GO:0002318	BP-
GO:0002319	BPun
GO:0002320	BP-
GO:0002321	BPun
GO:0002322	BPun
GO:0002323	BPun
GO:0002324	BPun
GO:0002325	BPun
GO:0002326	BP-
GO:0002327	BPun
GO:0002328	BPun
GO:0002329	BPun
GO:0002330	BPun
GO:0002331	BPun
GO:0002332	BPun
GO:0002333	BPun
GO:0002334	BPun
GO:0002335	BP-
GO:0002336	BP-
GO:0002337	BPun
GO:0002338	BPun
GO:0002339	BP-
GO:0002340	BPun
GO:0002341	BPun
GO:0002342	BPun
GO:0002343	BPun
GO:0002344	BPun
GO:0002345	BPun
GO:0002346	BPun
GO:0002347	BP-
GO:0002348	BPun
GO:0002349	BPun
GO:0002350	BPun
GO:0002351	BPun
GO:0002352	BPun
GO:0002353	BPun
GO:0002354	BPun
GO:0002355	BP-
GO:0002356	BPun
GO:0002357	BPun
GO:0002358	BPun
GO:0002359	BPun
GO:0002360	BP-
GO:0002361	BPun
GO:0002362	BP-
GO:0002363	BP-
GO:0002364	BP-
GO:0002365	BP-
GO:0002366	BP-
GO:0002367	BPun
GO:0002368	BPun
GO:0002369	BPun
GO:0002370	BPun
GO:0002371	BPun
GO:0002372	BPun
GO:0002373	BPun
GO:0002374	BPun
GO:0002375	BPun
GO:0002376	BP-
GO:0002377	BPun
GO:0002378	BPun
GO:0002379	BPun
GO:0002380	BPun
GO:0002381	BPun
GO:0002382	BPun
GO:0002383	BPun
GO:0002384	BP-
GO:0002385	BP-
GO:0002386	BPun
GO:0002387	BPun
GO:0002388	BPun
GO:0002389	BPun
GO:0002390	BPun
GO:0002391	BPun
GO:0002392	BP+
GO:0002393	BPun
GO:0002394	BPun
GO:0002395	BPun
GO:0002396	BP-
GO:0002397	BP-
GO:0002398	BPun
GO:0002399	BPun
GO:0002400	BPun
GO:0002401	BPun
GO:0002402	BPun
GO:0002403	BPun
GO:0002404	BP-
GO:0002405	BPun
GO:0002406	BPun
GO:0002407	BP-
GO:0002408	BP-
GO:0002409	BP-
GO:0002410	BP-
GO:0002411	BPun
GO:0002412	BP+
GO:0002413	BPun
GO:0002414	BP+
GO:0002415	BP+
GO:0002416	BP+
GO:0002417	BPun
GO:0002418	BPun
GO:0002419	BPun
GO:0002420	BPun
GO:0002421	BPun
GO:0002422	BPun
GO:0002423	BPun
GO:0002424	BPun
GO:0002425	BPun
GO:0002426	BPun
GO:0002427	BPun
GO:0002428	BP+
GO:0002429	BP-
GO:0002430	BPun
GO:0002431	BP-
GO:0002432	BP-
GO:0002433	BP+
GO:0002434	BPun
GO:0002435	BPun
GO:0002436	BPun
GO:0002437	BP-
GO:0002438	BP-
GO:0002439	BP-
GO:0002440	BP-
GO:0002441	BP-
GO:0002442	BP-
GO:0002443	BP-
GO:0002444	BP-
GO:0002445	BP-
GO:0002446	BP-
GO:0002447	BPun
GO:0002448	BPun
GO:0002449	BP-
GO:0002450	BPun
GO:0002451	BPun
GO:0002452	BPun
GO:0002453	BPun
GO:0002454	BPun
GO:0002455	BP-
GO:0002456	BP-
GO:0002457	BPun
GO:0002458	BPun
GO:0002459	BPun
GO:0002460	BP-
GO:0002461	BPun
GO:0002462	BPun
GO:0002463	BPun
GO:0002464	BPun
GO:0002465	BPun
GO:0002466	BPun
GO:0002467	BPun
GO:0002468	BPun
GO:0002469	BPun
GO:0002470	BPun
GO:0002471	BPun
GO:0002472	BPun
GO:0002473	BPun
GO:0002474	BP-
GO:0002475	BP+
GO:0002476	BP+
GO:0002477	BP+
GO:0002478	BP-
GO:0002479	BP-
GO:0002480	BPun
GO:0002481	BP+
GO:0002482	BP+
GO:0002483	BPun
GO:0002484	BPun
GO:0002485	BPun
GO:0002486	BPun
GO:0002487	BPun
GO:0002488	BP+
GO:0002489	BP+
GO:0002490	BP+
GO:0002491	BPun
GO:0002492	BPun
GO:0002493	BP+
GO:0002494	BP+
GO:0002495	BP-
GO:0002496	BPun
GO:0002497	BPun
GO:0002498	BPun
GO:0002499	BPun
GO:0002500	BPun
GO:0002501	BPun
GO:0002502	BPun
GO:0002503	BPun
GO:0002504	BP-
GO:0002505	BPun
GO:0002506	BPun
GO:0002507	BP-
GO:0002508	BPun
GO:0002509	BPun
GO:0002510	BPun
GO:0002511	BPun
GO:0002512	BPun
GO:0002513	BPun
GO:0002514	BPun
GO:0002515	BPun
GO:0002516	BPun
GO:0002517	BP-
GO:0002518	BP-
GO:0002519	BPun
GO:0002520	BP-
GO:0002521	BP-
GO:0002522	BP-
GO:0002523	BP-
GO:0002524	BP-
GO:0002525	BPun
GO:0002526	BP-
GO:0002527	BPun
GO:0002528	BPun
GO:0002529	BPun
GO:0002530	BPun
GO:0002531	BPun
GO:0002532	BP-
GO:0002533	BPun
GO:0002534	BP-
GO:0002535	BP+
GO:0002536	BP-
GO:0002537	BP-
GO:0002538	BPun
GO:0002539	BPun
GO:0002540	BP+
GO:0002541	BPun
GO:0002542	BPun
GO:0002543	BP-
GO:0002544	BP-
GO:0002545	BPun
GO:0002546	BPun
GO:0002547	BPun
GO:0002548	BP-
GO:0002549	BPun
GO:0002550	BPun
GO:0002551	BP-
GO:0002552	BPun
GO:0002553	BP-
GO:0002554	BP-
GO:0002555	BPun
GO:0002556	BPun
GO:0002557	BPun
GO:0002558	BPun
GO:0002559	BPun
GO:0002560	BPun
GO:0002561	BP+
GO:0002562	BPun
GO:0002563	BPun
GO:0002564	BPun
GO:0002565	BPun
GO:0002566	BPun
GO:0002567	BPun
GO:0002568	BPun
GO:0002569	BPun
GO:0002570	BPun
GO:0002571	BPun
GO:0002572	BP-
GO:0002573	BPun
GO:0002574	BPun
GO:0002575	BP-
GO:0002576	BP+
GO:0002577	BP-
GO:0002578	BP-
GO:0002579	BPun
GO:0002580	BP-
GO:0002581	BP-
GO:0002582	BPun
GO:0002583	BPun
GO:0002584	BPun
GO:0002585	BPun
GO:0002586	BPun
GO:0002587	BPun
GO:0002588	BPun
GO:0002589	BPun
GO:0002590	BPun
GO:0002591	BPun
GO:0002592	BPun
GO:0002593	BPun
GO:0002594	BPun
GO:0002595	BPun
GO:0002596	BPun
GO:0002597	BPun
GO:0002598	BP+
GO:0002599	BP+
GO:0002600	BP+
GO:0002601	BPun
GO:0002602	BPun
GO:0002603	BPun
GO:0002604	BP-
GO:0002605	BP-
GO:0002606	BPun
GO:0002607	BPun
GO:0002608	BPun
GO:0002609	BPun
GO:0002610	BPun
GO:0002611	BPun
GO:0002612	BPun
GO:0002613	BPun
GO:0002614	BPun
GO:0002615	BPun
GO:0002616	BPun
GO:0002617	BPun
GO:0002618	BPun
GO:0002619	BPun
GO:0002620	BPun
GO:0002621	BPun
GO:0002622	BPun
GO:0002623	BPun
GO:0002624	BPun
GO:0002625	BPun
GO:0002626	BPun
GO:0002627	BPun
GO:0002628	BPun
GO:0002629	BPun
GO:0002630	BPun
GO:0002631	BPun
GO:0002632	BPun
GO:0002633	BPun
GO:0002634	BP-
GO:0002635	BP-
GO:0002636	BP-
GO:0002637	BP-
GO:0002638	BPun
GO:0002639	BPun
GO:0002640	BPun
GO:0002641	BPun
GO:0002642	BPun
GO:0002643	BP-
GO:0002644	BPun
GO:0002645	BP-
GO:0002646	BP-
GO:0002647	BPun
GO:0002648	BP-
GO:0002649	BP-
GO:0002650	BPun
GO:0002651	BP-
GO:0002652	BPun
GO:0002653	BPun
GO:0002654	BPun
GO:0002655	BPun
GO:0002656	BPun
GO:0002657	BPun
GO:0002658	BPun
GO:0002659	BPun
GO:0002660	BPun
GO:0002661	BP-
GO:0002662	BPun
GO:0002663	BP-
GO:0002664	BPun
GO:0002665	BPun
GO:0002666	BPun
GO:0002667	BPun
GO:0002668	BPun
GO:0002669	BPun
GO:0002670	BPun
GO:0002671	BPun
GO:0002672	BPun
GO:0002673	BP-
GO:0002674	BP-
GO:0002675	BP-
GO:0002676	BP-
GO:0002677	BPun
GO:0002678	BP-
GO:0002679	BP-
GO:0002680	BP-
GO:0002681	BPun
GO:0002682	BP-
GO:0002683	BP-
GO:0002684	BP-
GO:0002685	BP-
[truncated: 35,462 more rows]
