# Supplementary material for: A semi-automated methodology for finding lipid-related GO terms
Source: Database (Oxford). 2014 Sep 10;2014:bau089. doi: 10.1093/database/bau089 (PMC4160098; doi:10.1093/database/bau089)
Supplement: Supplementary Data [file supp_bau089_Supplementary_-_main_results.txt]

The detailed results for the simulation experiments (figure 1 and figure 2 in the paper) are here.

column in the iterative version:
OriBS:     preset number of terms in that iteration
P:         number of predicted positive terms in this iteration (above certain cutoff score (zero in most cases))
TP:        number of true positive terms in this iteration
FP:        number of false positive terms in this iteration
ignored:   number of predicted positive terms with unknown class label in this iteration, which are excluded from evaluation measure
ndesc:     number of descendant terms of TP in this iteration
nance:     number of ancestor terms of FP in this iteration
nTestP:    number of terms in the test set that has GO+ class label at the start of this iteration
nTestPM:   number of terms in the test set that has GO+ or GO- class label at the start of this iteration
ntest:     number of terms in the test set at the start of this iteration
effort:    = TP + FP (cumulative, see paper)
hit:       = TP + ndesc (cumulative, see paper)
recall:    = (TP + ndesc) / nTestP1 (cumulative, see paper) (where nTestP1 is the total number of GO+ in the test set before iteration 1)
precision: = (TP + ndesc) / (TP + ndesc + FP ) (cumulative, see paper)

column in the non-iterative version:
effort, hit, recall and precision are defined in the same way as non-iterative version

###########################################################################################################   
### part one: result for six different starting conditions using all features                          #####
### For curation effort and curation hit evaluation measure, with zero cutoff score for the classifier ##### 
###########################################################################################################  

 ------------ iterative version, starting condition #1, using all features, predictor cutoff score = 0  -----------------
   OriBS       P  TP  FP ignored ndesc nance nTestP nTestPM ntest effort    hit  recall precision
1    100     100  96   4       0   217    17   4404   18328 36849    100    313  0.071     0.987
2    100     100  87  12       1   211    26   4091   17994 36515    199    611  0.139     0.974
3    100     100  90   6       4    27    15   3793   17658 36178    295    728  0.165     0.971
4    100     100  74  15      11   176    54   3676   17520 36036    384    978  0.222     0.964
5    100     100  85   8       7   103    17   3426   17201 35706    477   1166  0.265     0.963
6    200     200  80  36      84   105   119   3238   16988 35486    593   1351  0.307     0.943
7    200     200  49  67      84    20   125   3053   16648 35062    709   1420  0.322     0.906
8    200     200 150  27      23   135    42   2984   16387 34717    886   1705  0.387     0.907
9    200     200 105  34      61   135    41   2699   16033 34340   1025   1945  0.442     0.903
10   200     200  85  46      69    37    37   2459   15718 33964   1156   2067  0.469     0.890
11   300     300 133  58     109   105   103   2337   15513 33690   1347   2305  0.523     0.880
12   300     300 162  36     102   190    31   2099   15116 33182   1545   2657  0.603     0.884
13   300     300  88  70     142    61    96   1747   14697 32661   1703   2806  0.637     0.870
14   300     300  80  77     143    40   153   1598   14383 32204   1860   2926  0.664     0.855
15   300     300  70 110     120    35   207   1478   14033 31711   2040   3031  0.688     0.833
16   500     252  57  83     112    21    64   1373   13611 31169   2180   3109  0.706     0.819
17   500      72  31  21      20     4    25   1295   13386 30832   2232   3144  0.714     0.816
18   500      16   8   3       5     3     0   1260   13305 30731   2243   3155  0.716     0.816
19   500      32  27   4       1     1    11   1249   13291 30712   2274   3183  0.723     0.816
20   500      13  10   2       1     3     3   1221   13248 30668   2286   3196  0.726     0.816
21   500      22   7   4      11    17     4   1208   13230 30649   2297   3220  0.731     0.817
22   500       6   2   1       3     0     0   1184   13198 30606   2300   3222  0.732     0.817
23   500       0   0   0       0     0     0   1182   13195 30600   2300   3222  0.732     0.817
24   500       0   0   0       0     0     0   1182   13195 30600   2300   3222  0.732     0.817
25   500       0   0   0       0     0     0   1182   13195 30600   2300   3222  0.732     0.817
 ------------ non-iterative version, starting condition #1, using all features, predictor cutoff score = 0  -----------------
  OriBS        effort         effect recall precision         
2   300           299            834  0.189     0.965
3   300           564           1161  0.264     0.932
4   300           828           1453  0.330     0.916
5   300          1077           1800  0.409     0.901
6   300          1300           1963  0.446     0.874
7   300          1521           2221  0.504     0.852
8   300          1715           2290  0.520     0.817
9   300          1880           2339  0.531     0.788
10  300          2084           2384  0.541     0.749
11  300          2176           2459  0.558     0.741
12  300          2176           2459  0.558     0.741
13  300          2176           2459  0.558     0.741
14  300          2176           2459  0.558     0.741
15  300          2176           2459  0.558     0.741
16  300          2176           2459  0.558     0.741
17  300          2176           2459  0.558     0.741
18  300          2176           2459  0.558     0.741
19  300          2176           2459  0.558     0.741
20  300          2176           2459  0.558     0.741
21  300          2176           2459  0.558     0.741


 ------------ iterative version, starting condition #2, using all features, predictor cutoff score = 0  -----------------
   OriBS       P  TP FP ignored ndesc nance nTestP nTestPM ntest effort    hit  recall precision
1    100     100  86  5       9    78    12   4396   16488 35008     91    164  0.037     0.970
2    100     100  96  1       3   102     1   4232   16307 34818    188    362  0.082     0.984
3    100     100  97  2       1    93     7   4034   16107 34615    287    552  0.126     0.986
4    100     100  79 13       8   121     5   3844   15908 34415    379    752  0.171     0.973
5    100     100  81 10       9   145     2   3644   15690 34189    470    978  0.222     0.969
6    200     200 157 27      16   140    12   3418   15452 33942    654   1275  0.290     0.956
7    200     200 170 17      13    72    12   3121   15116 33590    841   1517  0.345     0.953
8    200     200 131 37      32   103    29   2879   14845 33306   1009   1751  0.398     0.940
9    200     200 144 26      30   242    14   2645   14545 32974   1179   2137  0.486     0.939
10   200     200 115 43      42    82    33   2259   14119 32518   1337   2334  0.531     0.928
11   300     300 103 74     123    50    63   2062   13846 32203   1514   2487  0.566     0.907
12   300     300 159 36     105   213    35   1909   13558 31790   1709   2859  0.650     0.908
13   300     300  91 89     120    36    79   1537   13115 31242   1889   2986  0.679     0.887
14   300     101  37 25      39    14    14   1410   12820 30827   1951   3037  0.691     0.882
15   300      35  12  3      20     8     0   1359   12730 30698   1966   3057  0.695     0.882
16   500      26  20  2       4     3     1   1339   12707 30655   1988   3080  0.701     0.883
17   500      34   5  2      27     0     1   1316   12681 30625   1995   3085  0.702     0.882
18   500       1   0  1       0     0     4   1311   12673 30590   1996   3085  0.702     0.882
19   500       0   0  0       0     0     0   1311   12668 30585   1996   3085  0.702     0.882
20   500       0   0  0       0     0     0   1311   12668 30585   1996   3085  0.702     0.882
21   500       0   0  0       0     0     0   1311   12668 30585   1996   3085  0.702     0.882
22   500       0   0  0       0     0     0   1311   12668 30585   1996   3085  0.702     0.882
23   500       0   0  0       0     0     0   1311   12668 30585   1996   3085  0.702     0.882
24   500       0   0  0       0     0     0   1311   12668 30585   1996   3085  0.702     0.882
25   500       0   0  0       0     0     0   1311   12668 30585   1996   3085  0.702     0.882
 ------------ non-iterative version, starting condition #2, using all features, predictor cutoff score = 0  -----------------
  OriBS        effort         effect recall precision
2   300           262            505  0.115     0.973
3   300           475            856  0.195     0.942
4   300           475            856  0.195     0.942
5   300           475            856  0.195     0.942
6   300           475            856  0.195     0.942
7   300           475            856  0.195     0.942
8   300           475            856  0.195     0.942
9   300           475            856  0.195     0.942
10  300           475            856  0.195     0.942
11  300           475            856  0.195     0.942
12  300           475            856  0.195     0.942
13  300           475            856  0.195     0.942
14  300           475            856  0.195     0.942
15  300           475            856  0.195     0.942
16  300           475            856  0.195     0.942
17  300           475            856  0.195     0.942
18  300           475            856  0.195     0.942
19  300           475            856  0.195     0.942
20  300           475            856  0.195     0.942
21  300           475            856  0.195     0.942


 ------------ iterative version, starting condition #3, using all features, predictor cutoff score = 0  -----------------
   OriBS       P  TP FP ignored ndesc nance nTestP nTestPM ntest effort    hit  recall precision
1    100     100  96  4       0    71     2   4119   15083 33604    100    167  0.041     0.977
2    100     100 100  0       0    96     0   3952   14910 33431    200    363  0.088     0.989
3    100     100  96  3       1    56     0   3756   14714 33235    299    515  0.125     0.987
4    100     100  97  1       2    92     0   3604   14559 33079    397    704  0.171     0.989
5    100     100  87  4       9   130     6   3415   14369 32887    488    921  0.224     0.987
6    200     200 141 30      29   260    13   3198   14142 32651    659   1322  0.321     0.969
7    200     200 140 36      24   206    19   2797   13698 32178    835   1668  0.405     0.955
8    200     200 122 32      46   132    12   2451   13297 31753    989   1922  0.467     0.946
9    200     200 144 23      33   226    20   2197   12999 31409   1156   2292  0.556     0.945
10   200     200  97 33      70   132    12   1827   12586 30963   1286   2521  0.612     0.938
11   300     300 104 62     134    31    52   1598   12312 30619   1452   2656  0.645     0.921
12   300     300 100 81     119    20    64   1463   12063 30236   1633   2776  0.674     0.900
13   300      81  30 15      36    16     7   1343   11799 29852   1678   2822  0.685     0.897
14   300      12   8  2       2     3     0   1297   11731 29748   1688   2833  0.688     0.897
15   300       4   3  1       0     2     0   1286   11718 29733   1692   2838  0.689     0.897
16   500      19  19  0       0     1     0   1281   11712 29727   1711   2858  0.694     0.897
17   500       6   3  2       1     2     2   1261   11692 29707   1716   2863  0.695     0.897
18   500       1   1  0       0     0     0   1256   11683 29697   1717   2864  0.695     0.897
19   500       0   0  0       0     0     0   1255   11682 29696   1717   2864  0.695     0.897
20   500       0   0  0       0     0     0   1255   11682 29696   1717   2864  0.695     0.897
21   500       0   0  0       0     0     0   1255   11682 29696   1717   2864  0.695     0.897
22   500       0   0  0       0     0     0   1255   11682 29696   1717   2864  0.695     0.897
23   500       0   0  0       0     0     0   1255   11682 29696   1717   2864  0.695     0.897
24   500       0   0  0       0     0     0   1255   11682 29696   1717   2864  0.695     0.897
25   500       0   0  0       0     0     0   1255   11682 29696   1717   2864  0.695     0.897
 ------------ non-iterative version, starting condition #3, using all features, predictor cutoff score = 0  -----------------
  OriBS        effort         effect recall precision         
2   300           298            484  0.118     0.986
3   300           577            902  0.219     0.973
4   300           830           1395  0.339     0.957
5   300          1028           1762  0.428     0.955
6   300          1028           1762  0.428     0.955
7   300          1028           1762  0.428     0.955
8   300          1028           1762  0.428     0.955
9   300          1028           1762  0.428     0.955
10  300          1028           1762  0.428     0.955
11  300          1028           1762  0.428     0.955
12  300          1028           1762  0.428     0.955
13  300          1028           1762  0.428     0.955
14  300          1028           1762  0.428     0.955
15  300          1028           1762  0.428     0.955
16  300          1028           1762  0.428     0.955
17  300          1028           1762  0.428     0.955
18  300          1028           1762  0.428     0.955
19  300          1028           1762  0.428     0.955
20  300          1028           1762  0.428     0.955
21  300          1028           1762  0.428     0.955


 ------------ iterative version, starting condition #4, using all features, predictor cutoff score = 0  -----------------
   OriBS       P  TP FP ignored ndesc nance nTestP nTestPM ntest effort    hit  recall precision
1    100     100  98  2       0    45     0   2579   11603 30122    100    143  0.055     0.986
2    100     100  93  5       2    65     5   2436   11458 29977    198    301  0.117     0.977
3    100     100  92  7       1   177     2   2278   11290 29807    297    570  0.221     0.976
4    100     100  81 15       4    51     0   2009   11012 29528    393    702  0.272     0.960
5    100     100  78 11      11   176     5   1877   10865 29377    482    956  0.371     0.960
6    200     200 110 32      58    55     7   1623   10595 29096    624   1121  0.435     0.940
7    200     200 103 37      60    42     8   1458   10391 28834    764   1266  0.491     0.921
8    200     200  69 48      83    46     8   1313   10201 28584    881   1381  0.535     0.898
9    200     200  91 31      78    22    22   1198   10030 28330   1003   1494  0.579     0.888
10   200     200  78 50      72    23    17   1085    9865 28086   1131   1595  0.618     0.870
11   300     126  51 21      54    12     8    984    9697 27846   1203   1658  0.643     0.865
12   300      23   9  6       8     2     2    921    9605 27700   1218   1669  0.647     0.863
13   300       3   0  1       2     0     2    910    9586 27673   1219   1669  0.647     0.863
14   300       0   0  0       0     0     0    910    9583 27668   1219   1669  0.647     0.863
15   300       0   0  0       0     0     0    910    9583 27668   1219   1669  0.647     0.863
16   500       0   0  0       0     0     0    910    9583 27668   1219   1669  0.647     0.863
17   500       0   0  0       0     0     0    910    9583 27668   1219   1669  0.647     0.863
18   500       0   0  0       0     0     0    910    9583 27668   1219   1669  0.647     0.863
19   500       0   0  0       0     0     0    910    9583 27668   1219   1669  0.647     0.863
20   500       0   0  0       0     0     0    910    9583 27668   1219   1669  0.647     0.863
21   500       0   0  0       0     0     0    910    9583 27668   1219   1669  0.647     0.863
22   500       0   0  0       0     0     0    910    9583 27668   1219   1669  0.647     0.863
23   500       0   0  0       0     0     0    910    9583 27668   1219   1669  0.647     0.863
24   500       0   0  0       0     0     0    910    9583 27668   1219   1669  0.647     0.863
25   500       0   0  0       0     0     0    910    9583 27668   1219   1669  0.647     0.863
 ------------ non-iterative version, starting condition #4, using all features, predictor cutoff score = 0  -----------------
  OriBS        effort         effect recall precision         
2   300           297            544  0.211     0.975
3   300           569            976  0.378     0.953
4   300           811           1157  0.449     0.926
5   300          1019           1281  0.497     0.901
6   300          1228           1450  0.562     0.880
7   300          1413           1581  0.613     0.869
8   300          1413           1581  0.613     0.869
9   300          1413           1581  0.613     0.869
10  300          1413           1581  0.613     0.869
11  300          1413           1581  0.613     0.869
12  300          1413           1581  0.613     0.869
13  300          1413           1581  0.613     0.869
14  300          1413           1581  0.613     0.869
15  300          1413           1581  0.613     0.869
16  300          1413           1581  0.613     0.869
17  300          1413           1581  0.613     0.869
18  300          1413           1581  0.613     0.869
19  300          1413           1581  0.613     0.869
20  300          1413           1581  0.613     0.869
21  300          1413           1581  0.613     0.869


 ------------ iterative version, starting condition #5, using all features, predictor cutoff score = 0  -----------------
   OriBS       P TP FP ignored ndesc nance nTestP nTestPM ntest effort    hit  recall precision
1    100     100 96  3       1    25     2   1125    6065 24586     99    121  0.108     0.976
2    100     100 82 10       8    61     2   1004    5939 24459    191    264  0.235     0.953
3    100     100 68  9      23    25     2    861    5784 24296    268    357  0.317     0.942
4    100     100 57 12      31    27     0    768    5680 24169    337    441  0.392     0.928
5    100     100 22 16      62     4     0    684    5584 24042    375    467  0.415     0.903
6    200     200 67 33     100     9     5    658    5542 23938    475    543  0.483     0.867
7    200     200 68 41      91     6     9    582    5429 23724    584    617  0.548     0.833
8    200      39 19  2      18     4     0    508    5305 23509    605    640  0.569     0.836
9    200       4  0  4       0     0     1    485    5280 23466    609    640  0.569     0.831
10   200       0  0  0       0     0     0    485    5275 23461    609    640  0.569     0.831
11   300       0  0  0       0     0     0    485    5275 23461    609    640  0.569     0.831
12   300       0  0  0       0     0     0    485    5275 23461    609    640  0.569     0.831
13   300       0  0  0       0     0     0    485    5275 23461    609    640  0.569     0.831
14   300       0  0  0       0     0     0    485    5275 23461    609    640  0.569     0.831
15   300       0  0  0       0     0     0    485    5275 23461    609    640  0.569     0.831
16   500       0  0  0       0     0     0    485    5275 23461    609    640  0.569     0.831
17   500       0  0  0       0     0     0    485    5275 23461    609    640  0.569     0.831
18   500       0  0  0       0     0     0    485    5275 23461    609    640  0.569     0.831
19   500       0  0  0       0     0     0    485    5275 23461    609    640  0.569     0.831
20   500       0  0  0       0     0     0    485    5275 23461    609    640  0.569     0.831
21   500       0  0  0       0     0     0    485    5275 23461    609    640  0.569     0.831
22   500       0  0  0       0     0     0    485    5275 23461    609    640  0.569     0.831
23   500       0  0  0       0     0     0    485    5275 23461    609    640  0.569     0.831
24   500       0  0  0       0     0     0    485    5275 23461    609    640  0.569     0.831
25   500       0  0  0       0     0     0    485    5275 23461    609    640  0.569     0.831
 ------------ non-iterative version, starting condition #5, using all features, predictor cutoff score = 0  -----------------
  OriBS        effort         effect recall precision         
2   300           271            348  0.309     0.951
3   300           440            478  0.425     0.904
4   300           621            593  0.527     0.845
5   300           707            642  0.571     0.821
6   300           707            642  0.571     0.821
7   300           707            642  0.571     0.821
8   300           707            642  0.571     0.821
9   300           707            642  0.571     0.821
10  300           707            642  0.571     0.821
11  300           707            642  0.571     0.821
12  300           707            642  0.571     0.821
13  300           707            642  0.571     0.821
14  300           707            642  0.571     0.821
15  300           707            642  0.571     0.821
16  300           707            642  0.571     0.821
17  300           707            642  0.571     0.821
18  300           707            642  0.571     0.821
19  300           707            642  0.571     0.821
20  300           707            642  0.571     0.821
21  300           707            642  0.571     0.821


 ------------ iterative version, starting condition #6, using all features, predictor cutoff score = 0  -----------------
   OriBS       P TP FP ignored ndesc nance nTestP nTestPM ntest effort    hit  recall precision
1    100     100 70 11      19     3     1    363    2238 20756     81     73  0.201     0.869
2    100     100 30 12      58     2     0    290    2153 20652    123    105  0.289     0.820
3    100     100 10  6      84     0     1    258    2109 20550    139    115  0.317     0.799
4    100     100 23  6      71     1     0    248    2092 20449    168    139  0.383     0.799
5    100     100 22 11      67     0     0    224    2062 20348    201    161  0.444     0.778
6    200      62 14  7      41     0     0    202    2029 20248    222    175  0.482     0.768
7    200       2  1  1       0     0     0    188    2008 20186    224    176  0.485     0.765
8    200       0  0  0       0     0     0    187    2006 20184    224    176  0.485     0.765
9    200       0  0  0       0     0     0    187    2006 20184    224    176  0.485     0.765
10   200       0  0  0       0     0     0    187    2006 20184    224    176  0.485     0.765
11   300       0  0  0       0     0     0    187    2006 20184    224    176  0.485     0.765
12   300       0  0  0       0     0     0    187    2006 20184    224    176  0.485     0.765
13   300       0  0  0       0     0     0    187    2006 20184    224    176  0.485     0.765
14   300       0  0  0       0     0     0    187    2006 20184    224    176  0.485     0.765
15   300       0  0  0       0     0     0    187    2006 20184    224    176  0.485     0.765
16   500       0  0  0       0     0     0    187    2006 20184    224    176  0.485     0.765
17   500       0  0  0       0     0     0    187    2006 20184    224    176  0.485     0.765
18   500       0  0  0       0     0     0    187    2006 20184    224    176  0.485     0.765
19   500       0  0  0       0     0     0    187    2006 20184    224    176  0.485     0.765
20   500       0  0  0       0     0     0    187    2006 20184    224    176  0.485     0.765
21   500       0  0  0       0     0     0    187    2006 20184    224    176  0.485     0.765
22   500       0  0  0       0     0     0    187    2006 20184    224    176  0.485     0.765
23   500       0  0  0       0     0     0    187    2006 20184    224    176  0.485     0.765
24   500       0  0  0       0     0     0    187    2006 20184    224    176  0.485     0.765
25   500       0  0  0       0     0     0    187    2006 20184    224    176  0.485     0.765
 ------------ non-iterative version, starting condition #6, using all features, predictor cutoff score = 0  -----------------
  OriBS        effort         effect recall precision         
2   300           142            114  0.314     0.792
3   300           231            179  0.493     0.765
4   300           231            179  0.493     0.765
5   300           231            179  0.493     0.765
6   300           231            179  0.493     0.765
7   300           231            179  0.493     0.765
8   300           231            179  0.493     0.765
9   300           231            179  0.493     0.765
10  300           231            179  0.493     0.765
11  300           231            179  0.493     0.765
12  300           231            179  0.493     0.765
13  300           231            179  0.493     0.765
14  300           231            179  0.493     0.765
15  300           231            179  0.493     0.765
16  300           231            179  0.493     0.765
17  300           231            179  0.493     0.765
18  300           231            179  0.493     0.765
19  300           231            179  0.493     0.765
20  300           231            179  0.493     0.765
21  300           231            179  0.493     0.765


############################################################################################################
### part two: result with all features VS using only keyword features (starting condition 2)            #####
### For curation effort and curation hit evaluation measure, with zero cutoff score for the classifier  ##### 
############################################################################################################

 ------------ iterative version, starting condition #2, using all features, predictor cutoff score = 0  -----------------
   OriBS       P  TP FP ignored ndesc nance nTestP nTestPM ntest effort    hit  recall precision
1    100     100  86  5       9    78    12   4396   16488 35008     91    164  0.037     0.970
2    100     100  96  1       3   102     1   4232   16307 34818    188    362  0.082     0.984
3    100     100  97  2       1    93     7   4034   16107 34615    287    552  0.126     0.986
4    100     100  79 13       8   121     5   3844   15908 34415    379    752  0.171     0.973
5    100     100  81 10       9   145     2   3644   15690 34189    470    978  0.222     0.969
6    200     200 157 27      16   140    12   3418   15452 33942    654   1275  0.290     0.956
7    200     200 170 17      13    72    12   3121   15116 33590    841   1517  0.345     0.953
8    200     200 131 37      32   103    29   2879   14845 33306   1009   1751  0.398     0.940
9    200     200 144 26      30   242    14   2645   14545 32974   1179   2137  0.486     0.939
10   200     200 115 43      42    82    33   2259   14119 32518   1337   2334  0.531     0.928
11   300     300 103 74     123    50    63   2062   13846 32203   1514   2487  0.566     0.907
12   300     300 159 36     105   213    35   1909   13558 31790   1709   2859  0.650     0.908
13   300     300  91 89     120    36    79   1537   13115 31242   1889   2986  0.679     0.887
14   300     101  37 25      39    14    14   1410   12820 30827   1951   3037  0.691     0.882
15   300      35  12  3      20     8     0   1359   12730 30698   1966   3057  0.695     0.882
16   500      26  20  2       4     3     1   1339   12707 30655   1988   3080  0.701     0.883
17   500      34   5  2      27     0     1   1316   12681 30625   1995   3085  0.702     0.882
18   500       1   0  1       0     0     4   1311   12673 30590   1996   3085  0.702     0.882
19   500       0   0  0       0     0     0   1311   12668 30585   1996   3085  0.702     0.882
20   500       0   0  0       0     0     0   1311   12668 30585   1996   3085  0.702     0.882
21   500       0   0  0       0     0     0   1311   12668 30585   1996   3085  0.702     0.882
22   500       0   0  0       0     0     0   1311   12668 30585   1996   3085  0.702     0.882
23   500       0   0  0       0     0     0   1311   12668 30585   1996   3085  0.702     0.882
24   500       0   0  0       0     0     0   1311   12668 30585   1996   3085  0.702     0.882
25   500       0   0  0       0     0     0   1311   12668 30585   1996   3085  0.702     0.882
 ------------ non-iterative version, starting condition #2, using all features, predictor cutoff score = 0  -----------------
  OriBS        effort         effect recall precision         
2   300           262            505  0.115     0.973
3   300           475            856  0.195     0.942
4   300           475            856  0.195     0.942
5   300           475            856  0.195     0.942
6   300           475            856  0.195     0.942
7   300           475            856  0.195     0.942
8   300           475            856  0.195     0.942
9   300           475            856  0.195     0.942
10  300           475            856  0.195     0.942
11  300           475            856  0.195     0.942
12  300           475            856  0.195     0.942
13  300           475            856  0.195     0.942
14  300           475            856  0.195     0.942
15  300           475            856  0.195     0.942
16  300           475            856  0.195     0.942
17  300           475            856  0.195     0.942
18  300           475            856  0.195     0.942
19  300           475            856  0.195     0.942
20  300           475            856  0.195     0.942
21  300           475            856  0.195     0.942


 ------------ iterative version, starting condition #2, using only keyword features, predictor cutoff score = 0  -----------------
   OriBS       P  TP FP ignored ndesc nance nTestP nTestPM ntest effort    hit  recall precision
1    100     100  99  0       1   129     0   4396   16488 35008     99    228  0.052     1.000
2    100     100  83  7      10    33     5   4168   16260 34779    189    344  0.078     0.980
3    100     100  86  6       8    26     0   4052   16132 34641    281    456  0.104     0.972
4    100     100  92  4       4    41     3   3940   16014 34515    377    589  0.134     0.972
5    100     100  97  2       1    72     0   3807   15874 34371    476    758  0.172     0.976
6    200     200 183  3      14    65     2   3638   15703 34199    662   1006  0.229     0.979
7    200     200 180 14       6   102     9   3390   15450 33932    856   1288  0.293     0.973
8    200     200 162 28      10   263     9   3108   15145 33621   1046   1713  0.390     0.964
9    200     200 162 32       6    71    25   2683   14683 33149   1240   1946  0.443     0.953
10   200     135  99 16      20   174     9   2450   14393 32853   1355   2219  0.505     0.952
11   300      66  43 11      12    47     7   2177   14095 32535   1409   2309  0.525     0.949
12   300       1   1  0       0     1     0   2087   13987 32415   1410   2311  0.526     0.949
13   300       0   0  0       0     0     0   2085   13985 32413   1410   2311  0.526     0.949
14   300       0   0  0       0     0     0   2085   13985 32413   1410   2311  0.526     0.949
15   300       0   0  0       0     0     0   2085   13985 32413   1410   2311  0.526     0.949
16   500       0   0  0       0     0     0   2085   13985 32413   1410   2311  0.526     0.949
17   500       0   0  0       0     0     0   2085   13985 32413   1410   2311  0.526     0.949
18   500       0   0  0       0     0     0   2085   13985 32413   1410   2311  0.526     0.949
19   500       0   0  0       0     0     0   2085   13985 32413   1410   2311  0.526     0.949
20   500       0   0  0       0     0     0   2085   13985 32413   1410   2311  0.526     0.949
21   500       0   0  0       0     0     0   2085   13985 32413   1410   2311  0.526     0.949
22   500       0   0  0       0     0     0   2085   13985 32413   1410   2311  0.526     0.949
23   500       0   0  0       0     0     0   2085   13985 32413   1410   2311  0.526     0.949
24   500       0   0  0       0     0     0   2085   13985 32413   1410   2311  0.526     0.949
25   500       0   0  0       0     0     0   2085   13985 32413   1410   2311  0.526     0.949
 ------------ non-iterative version, starting condition #2, using only keyword features, predictor cutoff score = 0  -----------------
  OriBS        effort         effect recall precision         
2   300           281            542  0.123     0.980
3   300           438            793  0.180     0.985
4   300           438            793  0.180     0.985
5   300           438            793  0.180     0.985
6   300           438            793  0.180     0.985
7   300           438            793  0.180     0.985
8   300           438            793  0.180     0.985
9   300           438            793  0.180     0.985
10  300           438            793  0.180     0.985
11  300           438            793  0.180     0.985
12  300           438            793  0.180     0.985
13  300           438            793  0.180     0.985
14  300           438            793  0.180     0.985
15  300           438            793  0.180     0.985
16  300           438            793  0.180     0.985
17  300           438            793  0.180     0.985
18  300           438            793  0.180     0.985
19  300           438            793  0.180     0.985
20  300           438            793  0.180     0.985
21  300           438            793  0.180     0.985


###################################################################################################
### part three: result with all features VS using only keyword features (starting condition 2)  #####
### For precision and recall evaluation measure, without classifier cutoff score limitation     ##### 
###################################################################################################

 ------------ iterative version, starting condition #2, using all features, predictor cutoff score = -Inf  -----------------
   OriBS       P  TP  FP ignored ndesc nance nTestP nTestPM ntest effort    hit  recall precision
1    100     100  86   5       9    78    12   4396   16488 35008     91    164  0.037     0.970
2    100     100  96   1       3   102     1   4232   16307 34818    188    362  0.082     0.984
3    100     100  97   2       1    93     7   4034   16107 34615    287    552  0.126     0.986
4    100     100  79  13       8   121     5   3844   15908 34415    379    752  0.171     0.973
5    100     100  81  10       9   145     2   3644   15690 34189    470    978  0.222     0.969
6    200     200 157  27      16   140    12   3418   15452 33942    654   1275  0.290     0.956
7    200     200 170  17      13    72    12   3121   15116 33590    841   1517  0.345     0.953
8    200     200 131  37      32   103    29   2879   14845 33306   1009   1751  0.398     0.940
9    200     200 144  26      30   242    14   2645   14545 32974   1179   2137  0.486     0.939
10   200     200 115  43      42    82    33   2259   14119 32518   1337   2334  0.531     0.928
11   300     300 103  74     123    50    63   2062   13846 32203   1514   2487  0.566     0.907
12   300     300 159  36     105   213    35   1909   13558 31790   1709   2859  0.650     0.908
13   300     300  91  89     120    36    79   1537   13115 31242   1889   2986  0.679     0.887
14   300     300  83  77     140    37    37   1410   12820 30827   2049   3106  0.707     0.872
15   300     300  74  60     166    31    81   1290   12586 30453   2183   3211  0.730     0.861
16   500     500  73 176     251    15   127   1185   12340 30041   2432   3299  0.750     0.826
17   500     500  87 174     239    26   150   1097   11949 29399   2693   3412  0.776     0.797
18   500     500  41 187     272    26   115    984   11512 28723   2921   3479  0.791     0.767
19   500     500  41 198     261    28   109    917   11143 28082   3160   3548  0.807     0.739
20   500     500  20 178     302     3    78    848   10767 27445   3358   3571  0.812     0.714
21   500     500  18 197     285    14   110    825   10488 26864   3573   3603  0.820     0.689
22   500     500  13 166     321     2    88    793   10149 26240   3752   3618  0.823     0.669
23   500     500  20 165     315    13   103    778    9880 25650   3937   3651  0.831     0.651
24   500     500  16 157     327    36    68    745    9579 25034   4110   3703  0.842     0.636
25   500     500  18 193     289    10    91    693    9302 24430   4321   3731  0.849     0.618
  ------------ non-iterative version, starting condition #2, using all features, predictor cutoff score = -Inf  -----------------
  OriBS        effort         effect recall precision         
2   300           262            505  0.115     0.973
3   300           496            896  0.204     0.942
4   300           746           1194  0.272     0.929
5   300           990           1498  0.341     0.918
6   300          1226           1813  0.412     0.909
7   300          1465           2071  0.471     0.900
8   300          1728           2227  0.507     0.888
9   300          1968           2377  0.541     0.879
10  300          2184           2487  0.566     0.860
11  300          2384           2670  0.607     0.846
12  300          2596           2792  0.635     0.836
13  300          2772           2872  0.653     0.813
14  300          2944           2998  0.682     0.796
15  300          3136           3072  0.699     0.774
16  300          3332           3109  0.707     0.745
17  300          3517           3149  0.716     0.726
18  300          3726           3239  0.737     0.719
19  300          3915           3270  0.744     0.706
20  300          4086           3298  0.750     0.688
21  300          4267           3306  0.752     0.665


 ------------ iterative version, starting condition #2, using only keyword features, predictor cutoff score = -Inf  -----------------
   OriBS       P  TP  FP ignored ndesc nance nTestP nTestPM ntest effort    hit  recall precision
1    100     100  99   0       1   129     0   4396   16488 35008     99    228  0.052     1.000
2    100     100  83   7      10    33     5   4168   16260 34779    189    344  0.078     0.980
3    100     100  86   6       8    26     0   4052   16132 34641    281    456  0.104     0.972
4    100     100  92   4       4    41     3   3940   16014 34515    377    589  0.134     0.972
5    100     100  97   2       1    72     0   3807   15874 34371    476    758  0.172     0.976
6    200     200 183   3      14    65     2   3638   15703 34199    662   1006  0.229     0.979
7    200     200 180  14       6   102     9   3390   15450 33932    856   1288  0.293     0.973
8    200     200 162  28      10   263     9   3108   15145 33621   1046   1713  0.390     0.964
9    200     200 162  32       6    71    25   2683   14683 33149   1240   1946  0.443     0.953
10   200     200 149  22      29   178    10   2450   14393 32853   1411   2273  0.517     0.951
11   300     300 187  36      77   192    26   2123   14034 32465   1634   2652  0.603     0.945
12   300     300 213  22      65    46    25   1744   13593 31947   1869   2911  0.662     0.943
13   300     300   0   8     292     0    13   1485   13287 31576   1877   2911  0.662     0.941
14   300     300   3   9     288     7     5   1485   13266 31263   1889   2921  0.664     0.938
15   300     300   6  15     279     0     5   1475   13242 30951   1910   2927  0.666     0.934
16   500     500  12  45     443     0    40   1469   13216 30646   1967   2939  0.669     0.921
17   500     500   4  51     445     0    34   1457   13119 30106   2022   2943  0.669     0.906
18   500     500  12  16     472     0     2   1453   13030 29572   2050   2955  0.672     0.902
19   500     500   5  22     473     0    18   1441   13000 29070   2077   2960  0.673     0.896
20   500     500   9  47     444     0    28   1436   12955 28552   2133   2969  0.675     0.884
21   500     500  25  24     451     7    13   1427   12871 28024   2182   3001  0.683     0.879
22   500     500  11  75     414     0    39   1395   12802 27504   2268   3012  0.685     0.861
23   500     500   5  29     466     0    19   1384   12677 26965   2302   3017  0.686     0.854
24   500     500   6  31     463     0    19   1379   12624 26446   2339   3023  0.688     0.847
25   500     500   5 105     390     2    16   1373   12568 25927   2449   3030  0.689     0.823
 ------------ non-iterative version, starting condition #2, using only keyword features, predictor cutoff score = -Inf  -----------------
  OriBS        effort         effect recall precision         
2   300           281            542  0.123     0.980
3   300           576            983  0.224     0.984
4   300           864           1543  0.351     0.967
5   300          1150           1862  0.424     0.960
6   300          1444           2038  0.464     0.953
7   300          1728           2273  0.517     0.954
8   300          1980           2478  0.564     0.951
9   300          2214           2828  0.643     0.945
10  300          2325           2901  0.660     0.940
11  300          2369           2901  0.660     0.938
12  300          2386           2911  0.662     0.935
13  300          2421           2918  0.664     0.929
14  300          2479           2926  0.666     0.922
15  300          2560           2929  0.666     0.910
16  300          2608           2933  0.667     0.902
17  300          2646           2933  0.667     0.896
18  300          2677           2942  0.669     0.896
19  300          2708           2948  0.671     0.892
20  300          2725           2950  0.671     0.889
21  300          2765           2955  0.672     0.884
